# Supplementary material for: Clinical-genomic determinants of immune checkpoint blockade response in head and neck squamous cell carcinoma
Source: J Clin Invest. 2023 Oct 2;133(19):e169823. doi: 10.1172/JCI169823 (PMC10541199; doi:10.1172/JCI169823)
Supplement: Supporting data values [file jci-133-169823-s082.xlsx]

## Sheet: Figure 1A, B
Viral status	HPV status	EBV	Response to ICI	Progression	Progression free survival (Months)	Vital Status	Overall survival (Months)
Negative	Negative	Negative	No	Yes	3.68	Dead	29.93
Positive	Positive	Negative	No	Yes	3.48	Alive	10.09
Positive	Positive	Negative	No	Yes	1.12	Dead	34.83
Negative	Negative	Negative	No	Yes	1.71	Dead	5.91
Positive	Positive	Negative	Yes	Yes	24.28	Alive	77.54
Negative	Negative	Negative	No	Yes	0.33	Dead	0.33
Negative	Negative	Negative	No	Yes	3.22	Dead	4.27
Negative	Negative	Negative	No	Yes	4.99	Dead	10.25
Positive	Positive	Negative	No	Yes	1.15	Dead	10.78
Positive	Positive	Negative	No	Yes	3.25	Dead	8.05
Negative	Negative	Negative	No	Yes	8.71	Dead	25
Positive	Negative	Positive	No	Yes	3.58	Dead	6.54
Negative	Negative	Negative	No	Yes	2.07	Dead	10.32
Negative	Negative	Negative	No	Yes	1.74	Dead	27.86
Negative	Negative	Negative	No	Yes	7.79	Dead	10.02
Positive	Negative	Positive	No	Yes	0.99	Dead	0.99
Positive	Positive	Negative	No	Yes	1.94	Dead	5.03
Positive	Positive	Negative	No	Yes	2.04	Dead	20.17
Negative	Negative	Negative	Yes	Yes	37.98	Alive	61.4
Positive	Positive	Negative	No	Yes	0.85	Dead	0.85
Positive	Positive	Negative	No	Yes	4.86	Dead	20.24
Positive	Positive	Negative	Yes	Yes	15.01	Dead	34.4
Positive	Positive	Negative	Yes	Yes	11.53	Dead	33.05
Negative	Negative	Negative	No	Yes	2.99	Dead	6.54
Negative	Negative	Negative	No	Yes	0.23	Alive	17.45
Positive	Positive	Negative	No	Yes	1.84	Dead	9.33
Positive	Positive	Negative	Yes	Yes	19.98	Dead	28.29
Negative	Negative	Negative	No	Yes	14.75	Dead	24.25
Negative	Negative	Negative	No	Yes	1.77	Dead	11.63
Negative	Negative	Negative	No	Yes	4.07	Dead	15.44
Negative	Negative	Negative	No	Yes	4.8	Dead	11.07
Positive	Positive	Negative	Yes	No	55.85	Alive	55.98
Positive	Negative	Positive	No	Yes	1.61	Dead	3.75
Positive	Positive	Negative	No	Yes	4.96	Dead	57.76
Positive	Positive	Negative	No	Yes	1.05	Dead	1.58
Positive	Positive	Negative	No	Yes	2.04	Dead	11.37
Negative	Negative	Negative	No	Yes	1.77	Dead	5.19
Negative	Negative	Negative	Yes	Yes	8.97	Dead	28.78
Positive	Positive	Negative	No	Yes	1.87	Dead	8.44
Negative	Negative	Negative	No	Yes	0.43	Dead	1.54
Negative	Negative	Negative	No	Yes	0.56	Dead	1.84
Positive	Positive	Negative	No	Yes	6.34	Dead	25.3
Negative	Negative	Negative	No	Yes	2.04	Dead	7.92
Positive	Positive	Negative	No	Yes	1.81	Dead	2.5
Positive	Positive	Negative	No	Yes	1.74	Dead	5.26
Negative	Negative	Negative	Yes	Yes	25.53	Dead	48.26
Negative	Negative	Negative	No	Yes	2.14	Dead	4.86
Negative	Negative	Negative	No	Yes	0.99	Dead	10.55
Negative	Negative	Negative	No	Yes	1.02	Dead	1.18
Positive	Positive	Negative	Yes	Yes	12.52	Dead	31.15
Positive	Positive	Negative	No	Yes	1.38	Dead	1.91
Negative	Negative	Negative	No	Yes	1.64	Dead	9.03
Positive	Negative	Positive	Yes	No	61.67	Alive	61.67
Positive	Positive	Negative	No	Yes	5.32	Dead	29.21
Negative	Negative	Negative	No	Yes	12.62	Dead	15.41
Positive	Positive	Negative	No	Yes	1.18	Dead	1.54
Negative	Negative	Negative	No	Yes	1.22	Dead	6.93
Positive	Positive	Negative	Yes	No	64.13	Alive	64.13
Negative	Negative	Negative	No	Yes	1.74	Dead	2
Positive	Positive	Negative	No	Yes	1.38	Dead	13.9
Positive	Positive	Negative	Yes	No	41.4	Alive	41.4
Positive	Positive	Negative	Yes	Yes	9.1	Dead	33.28
Positive	Positive	Negative	No	Yes	10.81	Dead	15.54
Negative	Negative	Negative	No	Yes	1.58	Dead	8.08
Negative	Negative	Negative	Yes	Yes	11.04	Dead	13.8
Negative	Negative	Negative	No	Yes	1.38	Dead	1.77
Positive	Positive	Negative	No	Yes	1.41	Dead	14.26
Positive	Positive	Negative	No	Yes	14.13	Dead	34.99
Positive	Positive	Negative	Yes	No	58.18	Alive	59.1
Negative	Negative	Negative	Yes	Yes	16.26	Dead	44.45
Positive	Positive	Negative	No	Yes	3.71	Alive	7.16
Positive	Negative	Positive	No	Yes	1.91	Dead	28.98
Negative	Negative	Negative	Yes	No	54.83	Alive	54.83
Positive	Positive	Negative	No	Yes	1.28	Dead	46.39
Positive	Positive	Negative	No	Yes	1.35	Dead	9.46
Negative	Negative	Negative	No	Yes	1.61	Dead	51.12
Negative	Negative	Negative	No	Yes	2	Dead	4.27
Positive	Positive	Negative	No	Yes	2.4	Dead	16.43
Negative	Negative	Negative	No	Yes	0.59	Dead	1.94
Negative	Negative	Negative	No	Yes	1.77	Dead	9.89
Positive	Positive	Negative	No	Yes	2.04	Dead	3.45
Negative	Negative	Negative	No	Yes	1.61	Dead	5.09
Negative	Negative	Negative	No	Yes	1.22	Dead	1.51
Negative	Negative	Negative	No	Yes	8.31	Dead	8.31
Positive	Positive	Negative	No	Yes	6.8	Dead	9.53
Positive	Positive	Negative	No	Yes	5.03	Dead	8.71
Negative	Negative	Negative	No	Yes	0.56	Dead	1.58
Positive	Positive	Negative	No	Yes	1.84	Dead	14.13
Positive	Positive	Negative	No	Yes	3.98	Dead	12.62
Positive	Negative	Positive	Yes	Yes	30.39	Dead	65.18
Positive	Negative	Positive	Yes	No	59.79	Alive	60.45
Positive	Positive	Negative	No	Yes	1.61	Dead	6.7
Positive	Negative	Positive	No	Yes	1.97	Dead	2.4
Negative	Negative	Negative	No	Yes	1.38	Dead	4.99
Positive	Positive	Negative	No	Yes	1.84	Dead	11.3
Negative	Negative	Negative	No	Yes	3.48	Dead	5.78
Negative	Negative	Negative	No	Yes	0.82	Dead	0.82
Positive	Positive	Negative	No	Yes	2.04	Dead	10.87
Negative	Negative	Negative	No	Yes	6.05	Dead	12.71
Negative	Negative	Negative	No	Yes	1.64	Dead	19.58
Negative	Negative	Negative	No	Yes	0.85	Dead	0.85
Positive	Negative	Positive	No	Yes	0.76	Dead	34
Positive	Positive	Negative	Yes	Yes	13.6	Dead	24.18
Negative	Negative	Negative	Yes	Yes	5.19	Dead	5.19
Negative	Negative	Negative	Yes	No	46.06	Alive	48.1
Positive	Positive	Negative	No	Yes	0.85	Dead	1.94
Positive	Positive	Negative	No	Yes	1.38	Dead	21.65
Negative	Negative	Negative	No	Yes	2.53	Dead	9.59
Positive	Negative	Positive	No	Yes	2.3	Dead	4.53
Positive	Negative	Positive	No	Yes	1.94	Alive	44.25
Positive	Positive	Negative	Yes	No	44.09	Alive	44.98
Negative	Negative	Negative	Yes	Yes	10.64	Alive	49.71
Positive	Negative	Positive	Yes	Yes	24.61	Alive	42.09
Negative	Negative	Negative	Yes	Yes	4.44	Dead	11.17
Negative	Negative	Negative	No	Yes	0.3	Dead	0.62
Negative	Negative	Negative	No	Yes	6.77	Dead	7.82
Positive	Negative	Positive	Yes	Yes	17.05	Alive	33.51
Positive	Positive	Negative	Yes	Yes	6.9	Alive	40.51
Negative	Negative	Negative	No	Yes	1.81	Dead	16.62
Positive	Positive	Negative	Yes	Yes	21.36	Alive	40.48
Negative	Negative	Negative	Yes	Yes	5.29	Dead	28.22
Positive	Positive	Negative	No	Yes	4.44	Dead	13.7
Positive	Positive	Negative	Yes	No	26.64	Alive	35.25
Negative	Negative	Negative	No	Yes	10.84	Dead	10.84
Negative	Negative	Negative	No	Yes	2	Dead	9.86
Negative	Negative	Negative	No	Yes	8.18	Dead	22.54
Positive	Positive	Negative	No	Yes	2.53	Dead	7.1
Negative	Negative	Negative	No	Yes	2.69	Dead	27.01
Negative	Negative	Negative	Yes	Yes	14.62	Dead	31.51
Negative	Negative	Negative	No	Yes	1.22	Dead	2.5
Positive	Positive	Negative	No	Yes	1.68	Alive	31.93
Positive	Positive	Negative	No	Yes	1.45	Dead	1.87
Negative	Negative	Negative	No	Yes	8.54	Dead	8.54

## Sheet: Figure 2A–E
Viral status	HPV status	EBV	TMB (Mutations/Mb)	Indel load	Clonal Mutational Load	Smoking Signature	APOBEC Signature	Ploidy	Purity
Negative	Negative	Negative	1.2	6		Yes	Yes	2	0.57
Positive	Positive	Negative	2.24	6	89	No	Yes	2.8	0.1
Positive	Positive	Negative	3.83	16	176	No	Yes	2	0.81
Negative	Negative	Negative	3.04	16	147	Yes	Yes	3.5	0.36
Positive	Positive	Negative	3.93	10	183	No	Yes	2	0.71
Negative	Negative	Negative	1.43	9	60	No	Yes	3.1	0.15
Negative	Negative	Negative	4.07	8	102	Yes	No	3	0.45
Negative	Negative	Negative	1.55	12	3	Yes	No	1.7	0.24
Positive	Positive	Negative	0.96	4	33	No	Yes	1.8	0.33
Positive	Positive	Negative	2.05	7	96	No	Yes	3.4	0.19
Negative	Negative	Negative	1.77	5	74	Yes	Yes	2.2	0.1
Positive	Negative	Positive	1.4	9	59	Yes	No	2	0.73
Negative	Negative	Negative	1.77	13	77	Yes	No	2	0.29
Negative	Negative	Negative	9.09	16	428	Yes	No	2	0.46
Negative	Negative	Negative	1.71	18	65	Yes	No	2.2	0.17
Positive	Negative	Positive	0.87	10	34	Yes	No	1.8	0.4
Positive	Positive	Negative	5.69	14	277	No	Yes	1.8	0.36
Positive	Positive	Negative	0.92	11	38	Yes	No	2	0.68
Negative	Negative	Negative	0.24	2	13	Yes	No	2	0.32
Positive	Positive	Negative	1.97	7	54	Yes	No	3.6	0.67
Positive	Positive	Negative	2.43	4	115	No	Yes	2.1	0.39
Positive	Positive	Negative	0.06	1		Yes	No	1.9	0.38
Positive	Positive	Negative	1.39	10	65	Yes	No	2.1	0.63
Negative	Negative	Negative	8.43	31	365	No	Yes	3.9	0.15
Negative	Negative	Negative	6.92	19	259	Yes	No	5.1	0.42
Positive	Positive	Negative	1.64	4	68	No	Yes	2.2	0.29
Positive	Positive	Negative	3.51	11	149	No	Yes	2	0.52
Negative	Negative	Negative	4.28	8	209	No	Yes	3.2	0.1
Negative	Negative	Negative	2.05	12	84	Yes	Yes	3.1	0.26
Negative	Negative	Negative	3.85	11	160	Yes	No	2.2	0.18
Negative	Negative	Negative	9.73	31	384	Yes	No	3.6	0.26
Positive	Positive	Negative	3.55	9	164	No	Yes	2	0.42
Positive	Negative	Positive	3.28	11	64	Yes	No	4.1	0.56
Positive	Positive	Negative	1.65	9	164	No	No	2.6	0.2
Positive	Positive	Negative	1.73	0	76	No	Yes	2	0.11
Positive	Positive	Negative	2.53	10	136	Yes	Yes	1.7	0.29
Negative	Negative	Negative	4.88	18	198	Yes	No	2.9	0.41
Negative	Negative	Negative	5.05	14	155	Yes	No	3.7	0.63
Positive	Positive	Negative	2.11	5	44	Yes	No	2	0.81
Negative	Negative	Negative	3.35	8	155	Yes	Yes	3.2	0.5
Negative	Negative	Negative	5.45	14	216	Yes	No	1.9	0.41
Positive	Positive	Negative	4.56	4	127	No	Yes	1.9	0.48
Negative	Negative	Negative	20.33	13	825	No	No	4.3	0.65
Positive	Positive	Negative	1.78	6	61	Yes	No	2.4	0.93
Positive	Positive	Negative	4.38	8	161	No	Yes	2.7	0.57
Negative	Negative	Negative	8.21	20	305	Yes	Yes	3.4	0.56
Negative	Negative	Negative	2.97	6	140	Yes	No	4.8	0.14
Negative	Negative	Negative	1.76	5	99	No	Yes	2.2	0.19
Negative	Negative	Negative	1.58	6	66	Yes	No	3.7	0.94
Positive	Positive	Negative	7.18	16	375	No	Yes	2.1	0.37
Positive	Positive	Negative	1.56	8	66	No	No	1.8	0.57
Negative	Negative	Negative	9.31	31	418	Yes	No	3.5	0.28
Positive	Negative	Positive	52.25	724	1727	No	No	2.2	0.5
Positive	Positive	Negative	0.12	1		No	Yes	1.9	0.4
Negative	Negative	Negative	2.91	19	98	Yes	Yes	1.8	0.51
Positive	Positive	Negative	1.85	16	67	Yes	Yes	3.4	0.62
Negative	Negative	Negative	3.21	8	74	Yes	No	4.1	0.73
Positive	Positive	Negative	5.19	13	229	No	Yes	2	0.41
Negative	Negative	Negative	3.28	13	99	Yes	No	2.2	0.85
Positive	Positive	Negative	0.9	14	30	Yes	No	2.1	0.18
Positive	Positive	Negative	11	6	582	No	Yes	2.1	0.65
Positive	Positive	Negative	4.1	12	132	No	Yes	1.9	0.73
Positive	Positive	Negative	0.96	9	49	No	Yes	1.9	0.44
Negative	Negative	Negative	6.08	17		Yes	No	1.9	0.49
Negative	Negative	Negative	2.2	11	92	No	Yes	3.6	0.27
Negative	Negative	Negative	2.69	9	117	Yes	No	5.9	0.2
Positive	Positive	Negative	1.02	6	47	No	No	3.6	0.59
Positive	Positive	Negative	3.77	17	140	No	Yes	2.2	0.84
Positive	Positive	Negative	8.06	17	376	No	Yes	5	0.25
Negative	Negative	Negative	4.03	3	108	Yes	No	6.2	0.52
Positive	Positive	Negative	3.69	7	193	No	Yes	2.1	0.93
Positive	Negative	Positive	0.8	6	38	Yes	Yes	2.1	0.72
Negative	Negative	Negative	3.75	18	174	Yes	No	2.7	0.36
Positive	Positive	Negative	2.01	9	86	Yes	No	2.8	0.32
Positive	Positive	Negative	3.21	12	140	Yes	Yes	3.5	0.64
Negative	Negative	Negative	1.4	6	66	Yes	No	4.4	0.15
Negative	Negative	Negative	6.48	24	254	Yes	No	1.9	0.64
Positive	Positive	Negative	2.19	3	108	No	Yes	1.8	0.1
Negative	Negative	Negative	11.61	105	510	No	No	4.8	0.13
Negative	Negative	Negative	3.42	12	151	Yes	No	3.6	0.35
Positive	Positive	Negative	4.28	5	202	No	Yes	2.2	0.65
Negative	Negative	Negative	6.64	10	244	Yes	Yes	3.4	0.64
Negative	Negative	Negative	2.39	7	108	Yes	Yes	3	0.37
Negative	Negative	Negative	2.43	7	114	Yes	No	4.1	0.22
Positive	Positive	Negative	3.4	16	120	Yes	Yes	5.4	0.33
Positive	Positive	Negative	5.27	6	154	Yes	Yes	2	0.62
Negative	Negative	Negative	7.57	13	368	No	Yes	1.9	0.42
Positive	Positive	Negative	3.25	16	140	No	Yes	2.1	0.25
Positive	Positive	Negative	9.3	34	357	Yes	Yes	3	0.61
Positive	Negative	Positive	1.73	6	77	No	No	3.5	0.34
Positive	Negative	Positive	1.7	10		Yes	Yes	1.9	0.34
Positive	Positive	Negative	3.04	14	137	Yes	Yes	2.2	0.62
Positive	Negative	Positive	1.3	19	49	Yes	No	1.9	0.59
Negative	Negative	Negative	4.72	20	213	Yes	Yes	2.4	0.16
Positive	Positive	Negative	3.8	5	203	No	Yes	2.3	0.67
Negative	Negative	Negative	3.69	5	149	Yes	No	1.9	0.42
Negative	Negative	Negative	6.09	23	292	Yes	Yes	3	0.13
Positive	Positive	Negative	4.91	4	258	No	Yes	4.5	0.45
Negative	Negative	Negative	4.27	6	202	Yes	Yes	2	0.37
Negative	Negative	Negative	1.11	5	43	Yes	Yes	3.7	0.47
Negative	Negative	Negative	1.92	13	79	Yes	No	2.2	0.42
Positive	Negative	Positive	3.01	18	98	Yes	No	1.8	0.64
Positive	Positive	Negative	2.78	9		No	Yes	3	0.1
Negative	Negative	Negative	11.43	25	513	Yes	No	2.6	0.18
Negative	Negative	Negative	4.75	8	166	No	Yes	2.1	0.4
Positive	Positive	Negative	0.83	7	32	No	Yes	2.1	0.46
Positive	Positive	Negative	2.24	11	54	Yes	No	2.3	0.76
Negative	Negative	Negative	4.61	6	4	No	Yes	2	0.46
Positive	Negative	Positive	1.77	2	91	No	Yes	1.8	0.38
Positive	Negative	Positive	0.68	4	31	Yes	Yes	5	0.14
Positive	Positive	Negative	2.29	3	106	No	Yes	2.3	0.1
Negative	Negative	Negative	6.06	8		No	Yes	2	0.1
Positive	Negative	Positive	3.43	9	164	No	Yes	2.4	0.11
Negative	Negative	Negative	4	9	184	No	Yes	3.4	0.12
Negative	Negative	Negative	1.7	3	56	Yes	Yes	2.4	0.22
Negative	Negative	Negative	4.73	12	223	Yes	Yes	3.3	0.49
Positive	Negative	Positive	0.62	4	30	No	No	1.9	0.33
Positive	Positive	Negative	3.27	7	134	Yes	Yes	2.3	0.47
Negative	Negative	Negative	0.34	2	20	Yes	No	2	0.1
Positive	Positive	Negative	3.06	8	145	No	Yes	2.3	0.47
Negative	Negative	Negative	2.92	17		Yes	Yes	3.6	0.21
Positive	Positive	Negative	1.4	7	66	No	Yes	1.9	0.12
Positive	Positive	Negative	5.59	8	238	No	Yes	2.5	0.6
Negative	Negative	Negative	3.88	9	177	Yes	Yes	3	0.39
Negative	Negative	Negative	1.75	8	91	No	No	3.3	0.55
Negative	Negative	Negative	1.68	9	68	No	Yes	2	0.2
Positive	Positive	Negative	0.59	7	35	No	Yes	2.1	0.83
Negative	Negative	Negative	2.03	5	103	No	Yes	3.1	0.21
Negative	Negative	Negative	4.13	12	162	Yes	Yes	4.3	0.51
Negative	Negative	Negative	16.65	56	758	Yes	No	3.7	0.48
Positive	Positive	Negative	1.37	2	43	Yes	No	3.5	0.31
Positive	Positive	Negative	4.78	6	220	No	Yes	2.4	0.78
Negative	Negative	Negative	0	3		Yes	No	1.8	0.3

## Sheet: Figure 3A–E
Viral status	Purity	ITH	Ploidy	Smoking Signature	APOBEC Signature	Clonal Mutational Load	TMB (Mutations/Mb)	PDL1 (9p24.1) amp	PDL1 (9p24.1) del	9q34.3 del	MET (7q31.2) amp	PIK3CA mut	TP53 mut	Subtype	Best response to ICI	Primary tumor site	Progression	Progression free survival (Months)	CPS	CD8+ cells
Negative	0.57	11.4221	2	Yes	Yes		1.2	No	Yes	Yes	Yes	wt	wt	subtype6	SD	Oral Cavity	Yes	3.68	0.2	143.67
Positive	0.1	0	2.8	No	Yes	89	2.24	Yes	No	No	No	wt	wt	subtype5	SD	Oropharynx	Yes	3.48
Positive	0.81	17.6549	2	No	Yes	176	3.83	Yes	No	No	Yes	wt	wt	subtype4	PD	Oropharynx	Yes	1.12
Negative	0.36	23.5666	3.5	Yes	Yes	147	3.04	No	No	No	No	wt	wt	subtype5	PD	Oral Cavity	Yes	1.71
Positive	0.71	19.2583	2	No	Yes	183	3.93	Yes	No	No	No	wt	wt	subtype4	PR	Sinonasal	Yes	24.28	9	149.67
Negative	0.15	0	3.1	No	Yes	60	1.43	No	No	No	No	wt	mut	subtype1	PD	Oral Cavity	Yes	0.33	67	463
Negative	0.45	3.55791	3	Yes	No	102	4.07	No	No	Yes	No	wt	mut	subtype2	PD	Larynx	Yes	3.22
Negative	0.24	22.9122	1.7	Yes	No	3	1.55	No	No	No	No	mut	mut	subtype3	SD	Oral Cavity	Yes	4.99	55	442.33
Positive	0.33	51.4822	1.8	No	Yes	33	0.96	No	No	No	No	wt	wt	subtype5	PD	Oropharynx	Yes	1.15	3	881
Positive	0.19	0	3.4	No	Yes	96	2.05	No	No	No	No	wt	wt	subtype5	SD	Oropharynx	Yes	3.25
Negative	0.1	0	2.2	Yes	Yes	74	1.77	No	No	No	No	wt	wt	subtype5	SD	Sinonasal	Yes	8.71	5	166
Positive	0.73	15.1833	2	Yes	No	59	1.4	No	No	No	No	wt	wt	subtype6	SD	Nasopharynx	Yes	3.58
Negative	0.29	0	2	Yes	No	77	1.77	No	No	No	No	wt	wt	subtype5	PD	Sinonasal	Yes	2.07	1.5	17
Negative	0.46	25.222	2	Yes	No	428	9.09	No	Yes	No	Yes	wt	mut	subtype3	PD	Larynx	Yes	1.74
Negative	0.17	0	2.2	Yes	No	65	1.71	No	No	No	No	wt	wt	subtype5	SD	Nasopharynx	Yes	7.79
Positive	0.4	14.7831	1.8	Yes	No	34	0.87	No	No	No	No	wt	wt	subtype5	PD	Nasopharynx	Yes	0.99
Positive	0.36	5.83751	1.8	No	Yes	277	5.69	No	Yes	No	No	wt	wt	subtype4	PD	Oropharynx	Yes	1.94
Positive	0.68	16.4582	2	Yes	No	38	0.92	No	No	No	No	wt	wt	subtype6	PD	Oropharynx	Yes	2.04	0	35.33
Negative	0.32	0	2	Yes	No	13	0.24	No	No	No	No	wt	wt	subtype5	CR	Sinonasal	Yes	37.98	6	10
Positive	0.67	93.0443	3.6	Yes	No	54	1.97	Yes	No	No	No	wt	mut	subtype1	PD	Oropharynx	Yes	0.85	0	5
Positive	0.39	0	2.1	No	Yes	115	2.43	No	No	No	No	mut	wt	subtype5	SD	Oropharynx	Yes	4.86
Positive	0.38		1.9	Yes	No		0.06	No	No	No	No	wt	wt	subtype5	CR	Oropharynx	Yes	15.01
Positive	0.63	20.0078	2.1	Yes	No	65	1.39	No	No	No	No	wt	wt	subtype6	PR	Oropharynx	Yes	11.53
Negative	0.15		3.9	No	Yes	365	8.43	Yes	No	No	Yes	wt	mut	subtype3	PD	Oral Cavity	Yes	2.99	5.1	639.67
Negative	0.42	31.7216	5.1	Yes	No	259	6.92	No	Yes	Yes	No	mut	mut	subtype2	PD	Larynx	Yes	0.23	30	272.67
Positive	0.29	3.5034	2.2	No	Yes	68	1.64	No	No	No	No	mut	wt	subtype5	PD	Oropharynx	Yes	1.84
Positive	0.52	10.1535	2	No	Yes	149	3.51	No	No	No	No	wt	wt	subtype4	PR	Oropharynx	Yes	19.98
Negative	0.1	0	3.2	No	Yes	209	4.28	No	No	No	No	wt	mut	subtype3	PD	Oral Cavity	Yes	14.75
Negative	0.26	0	3.1	Yes	Yes	84	2.05	Yes	No	No	No	wt	mut	subtype1	PD	Oral Cavity	Yes	1.77	5	124.33
Negative	0.18	28.2481	2.2	Yes	No	160	3.85	No	No	No	No	wt	mut	subtype3	SD	Oral Cavity	Yes	4.07	100	1183.33
Negative	0.26	0	3.6	Yes	No	384	9.73	No	Yes	No	Yes	wt	wt	subtype2	SD	Larynx	Yes	4.8
Positive	0.42	19.0234	2	No	Yes	164	3.55	Yes	No	No	No	mut	wt	subtype5	CR	Oropharynx	No	55.85
Positive	0.56	68.616	4.1	Yes	No	64	3.28	No	Yes	No	No	wt	mut	subtype1	PD	Nasopharynx	Yes	1.61
Positive	0.2	0	2.6	No	No	164	1.65	No	No	Yes	No	mut	wt	subtype5	PD	Oropharynx	Yes	4.96
Positive	0.11	0	2	No	Yes	76	1.73	No	No	No	Yes	wt	wt	subtype5	PD	Oropharynx	Yes	1.05
Positive	0.29	0	1.7	Yes	Yes	136	2.53	No	No	No	No	wt	wt	subtype6	PD	Oropharynx	Yes	2.04
Negative	0.41	34.5445	2.9	Yes	No	198	4.88	No	Yes	No	No	wt	mut	subtype2	PD	Oral Cavity	Yes	1.77
Negative	0.63	39.7678	3.7	Yes	No	155	5.05	No	Yes	No	No	wt	mut	subtype2	PR	Larynx	Yes	8.97
Positive	0.81	36.592	2	Yes	No	44	2.11	No	No	No	No	wt	wt	subtype6	PD	Oropharynx	Yes	1.87
Negative	0.5	36.1935	3.2	Yes	Yes	155	3.35	No	No	No	Yes	wt	mut	subtype3	PD	Hypopharynx	Yes	0.43	0	13
Negative	0.41	17.5837	1.9	Yes	No	216	5.45	Yes	No	No	Yes	wt	mut	subtype3	PD	Larynx	Yes	0.56	0.5	14.33
Positive	0.48	53.7104	1.9	No	Yes	127	4.56	No	No	No	No	mut	mut	subtype3	PD	Oropharynx	Yes	6.34
Negative	0.65	29.1781	4.3	No	No	825	20.33	No	Yes	No	No	wt	mut	subtype2	PD	Oropharynx	Yes	2.04	0.5	228.33
Positive	0.93	0	2.4	Yes	No	61	1.78	No	Yes	Yes	No	wt	wt	subtype6	PD	Oropharynx	Yes	1.81
Positive	0.57	26.6916	2.7	No	Yes	161	4.38	No	No	Yes	Yes	mut	wt	subtype4	PD	Oropharynx	Yes	1.74
Negative	0.56	63.9369	3.4	Yes	Yes	305	8.21	Yes	No	No	No	mut	mut	subtype3	PR	Larynx	Yes	25.53	96	1048.33
Negative	0.14	0	4.8	Yes	No	140	2.97	No	No	No	No	wt	wt	subtype5	PD	Larynx	Yes	2.14
Negative	0.19	0	2.2	No	Yes	99	1.76	No	No	No	No	wt	wt	subtype5	PD	Oral Cavity	Yes	0.99	85	268.33
Negative	0.94	51.1847	3.7	Yes	No	66	1.58	No	Yes	No	Yes	wt	mut	subtype1	PD	Sinonasal	Yes	1.02	0.1	139.33
Positive	0.37	0	2.1	No	Yes	375	7.18	No	No	No	No	mut	wt	subtype5	PR	Oropharynx	Yes	12.52	10.5	169.67
Positive	0.57	5.56604	1.8	No	No	66	1.56	No	No	No	Yes	wt	wt	subtype6	PD	Oropharynx	Yes	1.38
Negative	0.28	0	3.5	Yes	No	418	9.31	No	Yes	Yes	Yes	wt	mut	subtype2	PD	Oral Cavity	Yes	1.64	30	402.67
Positive	0.5	21.7432	2.2	No	No	1727	52.25	Yes	No	No	Yes	mut	wt	subtype4	PR	Nasopharynx	No	61.67
Positive	0.4		1.9	No	Yes		0.12	No	No	No	No	wt	wt	subtype5	SD	Oropharynx	Yes	5.32
Negative	0.51	46.8066	1.8	Yes	Yes	98	2.91	Yes	No	No	No	mut	wt	subtype5	SD	Sinonasal	Yes	12.62	0.2	25.67
Positive	0.62	36.6396	3.4	Yes	Yes	67	1.85	Yes	No	Yes	Yes	wt	wt	subtype6	PD	Oropharynx	Yes	1.18
Negative	0.73	14.024	4.1	Yes	No	74	3.21	No	Yes	No	No	wt	mut	subtype1	PD	Oropharynx	Yes	1.22	0	91.67
Positive	0.41	19.5597	2	No	Yes	229	5.19	No	No	No	Yes	wt	wt	subtype4	CR	Oropharynx	No	64.13	0.5	1670.33
Negative	0.85	15.7027	2.2	Yes	No	99	3.28	No	Yes	No	No	wt	mut	subtype1	PD	Larynx	Yes	1.74	0.2	7.33
Positive	0.18	0	2.1	Yes	No	30	0.9	No	No	No	No	wt	wt	subtype5	PD	Oropharynx	Yes	1.38	0.5	172.33
Positive	0.65	10.9066	2.1	No	Yes	582	11	No	No	No	No	mut	wt	subtype4	CR	Oropharynx	No	41.4
Positive	0.73	17.8653	1.9	No	Yes	132	4.1	Yes	No	No	Yes	wt	wt	subtype4	PR	Oropharynx	Yes	9.1	31	469.33
Positive	0.44	7.38e-09	1.9	No	Yes	49	0.96	Yes	No	No	No	wt	wt	subtype5	SD	Oropharynx	Yes	10.81	3	430.67
Negative	0.49	12.0587	1.9	Yes	No		6.08	No	No	No	No	mut	mut	subtype3	PD	Sinonasal	Yes	1.58
Negative	0.27	0	3.6	No	Yes	92	2.2	No	Yes	No	No	wt	wt	subtype1	PR	Nasopharynx	Yes	11.04	1	754.33
Negative	0.2	0.4264	5.9	Yes	No	117	2.69	No	No	Yes	No	wt	mut	subtype2	PD	Hypopharynx	Yes	1.38	1.2	100
Positive	0.59	0	3.6	No	No	47	1.02	No	No	No	Yes	wt	wt	subtype6	PD	Oropharynx	Yes	1.41
Positive	0.84	17.0926	2.2	No	Yes	140	3.77	No	No	No	No	mut	wt	subtype4	SD	Larynx	Yes	14.13	0.5	526.5
Positive	0.25	0	5	No	Yes	376	8.06	No	Yes	Yes	No	mut	wt	subtype4	CR	Oropharynx	No	58.18	5	279.33
Negative	0.52	55.2462	6.2	Yes	No	108	4.03	Yes	No	No	No	wt	mut	subtype3	PR	Oral Cavity	Yes	16.26	9	3
Positive	0.93	12.1032	2.1	No	Yes	193	3.69	No	No	No	No	mut	wt	subtype4	SD	Oropharynx	Yes	3.71	20.1	556.67
Positive	0.72	0	2.1	Yes	Yes	38	0.8	No	No	No	No	wt	wt	subtype6	PD	Nasopharynx	Yes	1.91	31	110.67
Negative	0.36	12.8331	2.7	Yes	No	174	3.75	Yes	No	No	No	wt	mut	subtype3	CR	Larynx	No	54.83	100	605.33
Positive	0.32	12.7549	2.8	Yes	No	86	2.01	Yes	No	No	Yes	wt	wt	subtype6	PD	Oral Cavity	Yes	1.28	95	456
Positive	0.64	25.3781	3.5	Yes	Yes	140	3.21	No	No	No	No	wt	wt	subtype6	PD	Sinonasal	Yes	1.35	0.4	408.67
Negative	0.15	0	4.4	Yes	No	66	1.4	No	No	No	No	wt	wt	subtype5	PD	Oral Cavity	Yes	1.61	70.5	201.67
Negative	0.64	23.1182	1.9	Yes	No	254	6.48	No	Yes	No	Yes	wt	wt	subtype6	PD	Larynx	Yes	2
Positive	0.1	0	1.8	No	Yes	108	2.19	No	No	No	No	wt	wt	subtype5	PD	Oropharynx	Yes	2.4	2.2	1062.33
Negative	0.13		4.8	No	No	510	11.61	No	Yes	No	No	wt	wt	subtype2	PD	Larynx	Yes	0.59	0.2	449.33
Negative	0.35	39.2657	3.6	Yes	No	151	3.42	Yes	No	No	No	wt	mut	subtype3	PD	Oral Cavity	Yes	1.77	6	1372.33
Positive	0.65	20.3072	2.2	No	Yes	202	4.28	No	No	No	No	wt	wt	subtype4	PD	Oropharynx	Yes	2.04	0	71
Negative	0.64	60.6063	3.4	Yes	Yes	244	6.64	No	Yes	Yes	Yes	wt	mut	subtype2	PD	Oropharynx	Yes	1.61
Negative	0.37	21.6426	3	Yes	Yes	108	2.39	No	Yes	Yes	No	wt	mut	subtype2	PD	Oral Cavity	Yes	1.22	0.6	146.5
Negative	0.22	0	4.1	Yes	No	114	2.43	No	No	No	No	mut	wt	subtype5	PD	Oral Cavity	Yes	8.31
Positive	0.33	0	5.4	Yes	Yes	120	3.4	No	Yes	No	Yes	wt	mut	subtype2	SD	Hypopharynx	Yes	6.8	2	11
Positive	0.62	23.4762	2	Yes	Yes	154	5.27	No	No	No	No	wt	wt	subtype4	SD	Oropharynx	Yes	5.03
Negative	0.42	20.4543	1.9	No	Yes	368	7.57	No	No	No	No	wt	mut	subtype3	PD	Oral Cavity	Yes	0.56	60	138.33
Positive	0.25	17.9604	2.1	No	Yes	140	3.25	Yes	No	No	Yes	wt	wt	subtype4	PD	Hypopharynx	Yes	1.84
Positive	0.61	32.0601	3	Yes	Yes	357	9.3	No	No	No	No	wt	mut	subtype6	PD	Sinonasal	Yes	3.98	35	111.67
Positive	0.34	0	3.5	No	No	77	1.73	Yes	No	No	Yes	wt	wt	subtype6	PR	Nasopharynx	Yes	30.39
Positive	0.34	25.2527	1.9	Yes	Yes		1.7	No	No	No	No	wt	wt	subtype6	CR	Nasopharynx	No	59.79
Positive	0.62	32.248	2.2	Yes	Yes	137	3.04	No	No	No	No	wt	wt	subtype6	PD	Oropharynx	Yes	1.61	1.5	241.5
Positive	0.59	29.7633	1.9	Yes	No	49	1.3	No	No	No	Yes	wt	wt	subtype6	PD	Nasopharynx	Yes	1.97
Negative	0.16	5.17896	2.4	Yes	Yes	213	4.72	No	No	No	No	mut	mut	subtype3	PD	Larynx	Yes	1.38
Positive	0.67	26.1212	2.3	No	Yes	203	3.8	No	No	No	No	wt	wt	subtype4	PD	Oropharynx	Yes	1.84	1.2	16
Negative	0.42	30.0944	1.9	Yes	No	149	3.69	No	Yes	No	Yes	wt	mut	subtype3	SD	Multiple sites	Yes	3.48	5.5	505.67
Negative	0.13		3	Yes	Yes	292	6.09	No	No	No	No	mut	mut	subtype3	PD	Oral Cavity	Yes	0.82	5	314.67
Positive	0.45	0	4.5	No	Yes	258	4.91	No	No	No	No	wt	wt	subtype4	PD	Oropharynx	Yes	2.04
Negative	0.37	11.0674	2	Yes	Yes	202	4.27	No	Yes	No	No	mut	mut	subtype3	SD	Oral Cavity	Yes	6.05	10.2	89.67
Negative	0.47	0	3.7	Yes	Yes	43	1.11	No	Yes	Yes	No	wt	wt	subtype1	PD	Nasopharynx	Yes	1.64
Negative	0.42	18.8513	2.2	Yes	No	79	1.92	No	Yes	No	No	wt	mut	subtype1	PD	Oral Cavity	Yes	0.85
Positive	0.64	16.9873	1.8	Yes	No	98	3.01	No	No	No	No	wt	wt	subtype6	PD	Nasopharynx	Yes	0.76
Positive	0.1	0	3	No	Yes		2.78	No	No	No	No	wt	wt	subtype5	PR	Oropharynx	Yes	13.6
Negative	0.18		2.6	Yes	No	513	11.43	No	No	No	Yes	wt	wt	subtype3	PR	Larynx	Yes	5.19
Negative	0.4	41.5547	2.1	No	Yes	166	4.75	Yes	No	No	No	wt	wt	subtype3	CR	Oral Cavity	No	46.06	85	140
Positive	0.46	14.3315	2.1	No	Yes	32	0.83	Yes	No	No	No	wt	wt	subtype5	PD	Oropharynx	Yes	0.85
Positive	0.76	0	2.3	Yes	No	54	2.24	No	No	No	No	wt	wt	subtype6	PD	Oropharynx	Yes	1.38	1.5	3818
Negative	0.46	27.1102	2	No	Yes	4	4.61	No	No	No	No	wt	mut	subtype3	PD	Oral Cavity	Yes	2.53
Positive	0.38	3.05578	1.8	No	Yes	91	1.77	No	Yes	No	No	wt	wt	subtype5	PD	Nasopharynx	Yes	2.3
Positive	0.14	0	5	Yes	Yes	31	0.68	No	No	No	No	wt	wt	subtype5	PD	Nasopharynx	Yes	1.94
Positive	0.1	0	2.3	No	Yes	106	2.29	No	No	No	No	wt	wt	subtype5	CR	Oropharynx	No	44.09	18	3218
Negative	0.1	0	2	No	Yes		6.06	No	No	No	No	wt	wt	subtype3	PR	Larynx	Yes	10.64	3	19
Positive	0.11	0	2.4	No	Yes	164	3.43	No	No	No	No	wt	wt	subtype4	PR	Nasopharynx	Yes	24.61	100	1835.33
Negative	0.12	0	3.4	No	Yes	184	4	Yes	No	No	No	wt	mut	subtype3	PR	Oral Cavity	Yes	4.44
Negative	0.22	40.574	2.4	Yes	Yes	56	1.7	No	No	No	No	wt	mut	subtype1	PD	Oral Cavity	Yes	0.3	55	321
Negative	0.49	31.6618	3.3	Yes	Yes	223	4.73	No	Yes	Yes	No	mut	wt	subtype2	PD	Oral Cavity	Yes	6.77
Positive	0.33	0	1.9	No	No	30	0.62	No	No	No	No	wt	wt	subtype5	PR	Nasopharynx	Yes	17.05
Positive	0.47	32.9844	2.3	Yes	Yes	134	3.27	No	Yes	No	Yes	wt	wt	subtype6	PR	Oropharynx	Yes	6.9	9	105
Negative	0.1		2	Yes	No	20	0.34	No	No	No	No	wt	mut	subtype1	PD	Oral Cavity	Yes	1.81	20	1166.33
Positive	0.47	23.1026	2.3	No	Yes	145	3.06	Yes	No	No	No	wt	wt	subtype4	PR	Oropharynx	Yes	21.36	5	305.33
Negative	0.21	28.8277	3.6	Yes	Yes		2.92	No	No	No	No	wt	mut	subtype1	PR	Larynx	Yes	5.29
Positive	0.12	0	1.9	No	Yes	66	1.4	Yes	No	No	No	wt	wt	subtype5	PD	Oropharynx	Yes	4.44
Positive	0.6	23.3481	2.5	No	Yes	238	5.59	Yes	No	No	Yes	mut	wt	subtype4	CR	Unknown	No	26.64
Negative	0.39	39.4035	3	Yes	Yes	177	3.88	No	No	No	No	wt	mut	subtype3	SD	Hypopharynx	Yes	10.84
Negative	0.55	28.9567	3.3	No	No	91	1.75	Yes	No	No	No	wt	mut	subtype1	PD	Oral Cavity	Yes	2
Negative	0.2	16.4683	2	No	Yes	68	1.68	Yes	No	No	No	wt	mut	subtype1	SD	Oral Cavity	Yes	8.18
Positive	0.83	33.674	2.1	No	Yes	35	0.59	No	No	No	No	wt	wt	subtype5	PD	Oropharynx	Yes	2.53
Negative	0.21	0	3.1	No	Yes	103	2.03	No	Yes	Yes	No	wt	mut	subtype1	SD	Oral Cavity	Yes	2.69
Negative	0.51	49.0468	4.3	Yes	Yes	162	4.13	Yes	No	No	No	wt	mut	subtype3	PR	Oropharynx	Yes	14.62
Negative	0.48	0	3.7	Yes	No	758	16.65	No	Yes	Yes	Yes	wt	mut	subtype2	PD	Larynx	Yes	1.22
Positive	0.31	20.6732	3.5	Yes	No	43	1.37	No	No	No	No	wt	wt	subtype5	PD	Oropharynx	Yes	1.68
Positive	0.78	16.0363	2.4	No	Yes	220	4.78	Yes	No	No	No	wt	mut	subtype4	PD	Oropharynx	Yes	1.45
Negative	0.3		1.8	Yes	No		0	No	No	No	No	wt	wt	subtype5	SD	Oral Cavity	Yes	8.54

## Sheet: Figure 3F
KEYNOTE-012 Subtype 1 Responders	2
KEYNOTE-012 Subtype 1 Non-responders	20
KEYNOTE-012 Subtype 2 Responders	1
KEYNOTE-012 Subtype 2 Non-responders	6
KEYNOTE-012 Subtype 3 Responders	5
KEYNOTE-012 Subtype 3 Non-responders	18
KEYNOTE-012 Subtype 4 Responders	5
KEYNOTE-012 Subtype 4 Non-responders	13
KEYNOTE-012 Subtype 5 Responders	5
KEYNOTE-012 Subtype 5 Non-responders	14
KEYNOTE-012 Subtype 6 Responders	0
KEYNOTE-012 Subtype 6 Non-responders	13

## Sheet: Figure 4A–E
Viral status	Best response to ICI	TMB (Mutations/Mb)	Indel load	Clonal Mutational Load	CPS	CD3+ cells	CD8+ cells	Progression	Progression free survival (Months)	Vital Status	Overall survival (Months)
Negative	SD	1.2	6		0.2	289.33	143.67	Yes	3.68	Dead	29.93
Positive	SD	2.24	6	89				Yes	3.48	Alive	10.09
Positive	PD	3.83	16	176				Yes	1.12	Dead	34.83
Negative	PD	3.04	16	147				Yes	1.71	Dead	5.91
Positive	PR	3.93	10	183	9	189.33	149.67	Yes	24.28	Alive	77.54
Negative	PD	1.43	9	60	67	626.33	463	Yes	0.33	Dead	0.33
Negative	PD	4.07	8	102				Yes	3.22	Dead	4.27
Negative	SD	1.55	12	3	55	723	442.33	Yes	4.99	Dead	10.25
Positive	PD	0.96	4	33	3	1712.5	881	Yes	1.15	Dead	10.78
Positive	SD	2.05	7	96				Yes	3.25	Dead	8.05
Negative	SD	1.77	5	74	5	930.67	166	Yes	8.71	Dead	25
Positive	SD	1.4	9	59				Yes	3.58	Dead	6.54
Negative	PD	1.77	13	77	1.5	19.67	17	Yes	2.07	Dead	10.32
Negative	PD	9.09	16	428				Yes	1.74	Dead	27.86
Negative	SD	1.71	18	65				Yes	7.79	Dead	10.02
Positive	PD	0.87	10	34				Yes	0.99	Dead	0.99
Positive	PD	5.69	14	277				Yes	1.94	Dead	5.03
Positive	PD	0.92	11	38	0	78.67	35.33	Yes	2.04	Dead	20.17
Negative	CR	0.24	2	13	6	26.67	10	Yes	37.98	Alive	61.4
Positive	PD	1.97	7	54	0	65.33	5	Yes	0.85	Dead	0.85
Positive	SD	2.43	4	115				Yes	4.86	Dead	20.24
Positive	CR	0.06	1					Yes	15.01	Dead	34.4
Positive	PR	1.39	10	65				Yes	11.53	Dead	33.05
Negative	PD	8.43	31	365	5.1	721.33	639.67	Yes	2.99	Dead	6.54
Negative	PD	6.92	19	259	30	870.33	272.67	Yes	0.23	Alive	17.45
Positive	PD	1.64	4	68				Yes	1.84	Dead	9.33
Positive	PR	3.51	11	149				Yes	19.98	Dead	28.29
Negative	PD	4.28	8	209				Yes	14.75	Dead	24.25
Negative	PD	2.05	12	84	5	410.33	124.33	Yes	1.77	Dead	11.63
Negative	SD	3.85	11	160	100	2677	1183.33	Yes	4.07	Dead	15.44
Negative	SD	9.73	31	384				Yes	4.8	Dead	11.07
Positive	CR	3.55	9	164				No	55.85	Alive	55.98
Positive	PD	3.28	11	64				Yes	1.61	Dead	3.75
Positive	PD	1.65	9	164				Yes	4.96	Dead	57.76
Positive	PD	1.73	0	76				Yes	1.05	Dead	1.58
Positive	PD	2.53	10	136				Yes	2.04	Dead	11.37
Negative	PD	4.88	18	198				Yes	1.77	Dead	5.19
Negative	PR	5.05	14	155				Yes	8.97	Dead	28.78
Positive	PD	2.11	5	44				Yes	1.87	Dead	8.44
Negative	PD	3.35	8	155	0	6.5	13	Yes	0.43	Dead	1.54
Negative	PD	5.45	14	216	0.5	221.67	14.33	Yes	0.56	Dead	1.84
Positive	PD	4.56	4	127				Yes	6.34	Dead	25.3
Negative	PD	20.33	13	825	0.5	364	228.33	Yes	2.04	Dead	7.92
Positive	PD	1.78	6	61				Yes	1.81	Dead	2.5
Positive	PD	4.38	8	161				Yes	1.74	Dead	5.26
Negative	PR	8.21	20	305	96	1549.67	1048.33	Yes	25.53	Dead	48.26
Negative	PD	2.97	6	140				Yes	2.14	Dead	4.86
Negative	PD	1.76	5	99	85	1082.67	268.33	Yes	0.99	Dead	10.55
Negative	PD	1.58	6	66	0.1	178.67	139.33	Yes	1.02	Dead	1.18
Positive	PR	7.18	16	375	10.5	247.33	169.67	Yes	12.52	Dead	31.15
Positive	PD	1.56	8	66				Yes	1.38	Dead	1.91
Negative	PD	9.31	31	418	30	436.33	402.67	Yes	1.64	Dead	9.03
Positive	PR	52.25	724	1727				No	61.67	Alive	61.67
Positive	SD	0.12	1					Yes	5.32	Dead	29.21
Negative	SD	2.91	19	98	0.2	80.33	25.67	Yes	12.62	Dead	15.41
Positive	PD	1.85	16	67				Yes	1.18	Dead	1.54
Negative	PD	3.21	8	74	0	297.33	91.67	Yes	1.22	Dead	6.93
Positive	CR	5.19	13	229	0.5	1425.33	1670.33	No	64.13	Alive	64.13
Negative	PD	3.28	13	99	0.2	39.67	7.33	Yes	1.74	Dead	2
Positive	PD	0.9	14	30	0.5	171.67	172.33	Yes	1.38	Dead	13.9
Positive	CR	11	6	582				No	41.4	Alive	41.4
Positive	PR	4.1	12	132	31	966.67	469.33	Yes	9.1	Dead	33.28
Positive	SD	0.96	9	49	3	563	430.67	Yes	10.81	Dead	15.54
Negative	PD	6.08	17					Yes	1.58	Dead	8.08
Negative	PR	2.2	11	92	1	2639.67	754.33	Yes	11.04	Dead	13.8
Negative	PD	2.69	9	117	1.2	269.67	100	Yes	1.38	Dead	1.77
Positive	PD	1.02	6	47				Yes	1.41	Dead	14.26
Positive	SD	3.77	17	140	0.5	222	526.5	Yes	14.13	Dead	34.99
Positive	CR	8.06	17	376	5	616	279.33	No	58.18	Alive	59.1
Negative	PR	4.03	3	108	9	20	3	Yes	16.26	Dead	44.45
Positive	SD	3.69	7	193	20.1	374.67	556.67	Yes	3.71	Alive	7.16
Positive	PD	0.8	6	38	31	611.33	110.67	Yes	1.91	Dead	28.98
Negative	CR	3.75	18	174	100	1754.67	605.33	No	54.83	Alive	54.83
Positive	PD	2.01	9	86	95	842	456	Yes	1.28	Dead	46.39
Positive	PD	3.21	12	140	0.4	255.67	408.67	Yes	1.35	Dead	9.46
Negative	PD	1.4	6	66	70.5	534.67	201.67	Yes	1.61	Dead	51.12
Negative	PD	6.48	24	254				Yes	2	Dead	4.27
Positive	PD	2.19	3	108	2.2	1023	1062.33	Yes	2.4	Dead	16.43
Negative	PD	11.61	105	510	0.2	1032	449.33	Yes	0.59	Dead	1.94
Negative	PD	3.42	12	151	6	3013	1372.33	Yes	1.77	Dead	9.89
Positive	PD	4.28	5	202	0	181	71	Yes	2.04	Dead	3.45
Negative	PD	6.64	10	244				Yes	1.61	Dead	5.09
Negative	PD	2.39	7	108	0.6	486	146.5	Yes	1.22	Dead	1.51
Negative	PD	2.43	7	114				Yes	8.31	Dead	8.31
Positive	SD	3.4	16	120	2	47.67	11	Yes	6.8	Dead	9.53
Positive	SD	5.27	6	154				Yes	5.03	Dead	8.71
Negative	PD	7.57	13	368	60	466	138.33	Yes	0.56	Dead	1.58
Positive	PD	3.25	16	140				Yes	1.84	Dead	14.13
Positive	PD	9.3	34	357	35	269.33	111.67	Yes	3.98	Dead	12.62
Positive	PR	1.73	6	77				Yes	30.39	Dead	65.18
Positive	CR	1.7	10					No	59.79	Alive	60.45
Positive	PD	3.04	14	137	1.5	97	241.5	Yes	1.61	Dead	6.7
Positive	PD	1.3	19	49				Yes	1.97	Dead	2.4
Negative	PD	4.72	20	213				Yes	1.38	Dead	4.99
Positive	PD	3.8	5	203	1.2	29	16	Yes	1.84	Dead	11.3
Negative	SD	3.69	5	149	5.5	880.67	505.67	Yes	3.48	Dead	5.78
Negative	PD	6.09	23	292	5	588	314.67	Yes	0.82	Dead	0.82
Positive	PD	4.91	4	258				Yes	2.04	Dead	10.87
Negative	SD	4.27	6	202	10.2	224.33	89.67	Yes	6.05	Dead	12.71
Negative	PD	1.11	5	43				Yes	1.64	Dead	19.58
Negative	PD	1.92	13	79				Yes	0.85	Dead	0.85
Positive	PD	3.01	18	98				Yes	0.76	Dead	34
Positive	PR	2.78	9					Yes	13.6	Dead	24.18
Negative	PR	11.43	25	513				Yes	5.19	Dead	5.19
Negative	CR	4.75	8	166	85	750.33	140	No	46.06	Alive	48.1
Positive	PD	0.83	7	32				Yes	0.85	Dead	1.94
Positive	PD	2.24	11	54	1.5	4707	3818	Yes	1.38	Dead	21.65
Negative	PD	4.61	6	4				Yes	2.53	Dead	9.59
Positive	PD	1.77	2	91				Yes	2.3	Dead	4.53
Positive	PD	0.68	4	31				Yes	1.94	Alive	44.25
Positive	CR	2.29	3	106	18	5984.67	3218	No	44.09	Alive	44.98
Negative	PR	6.06	8		3		19	Yes	10.64	Alive	49.71
Positive	PR	3.43	9	164	100	3687.67	1835.33	Yes	24.61	Alive	42.09
Negative	PR	4	9	184				Yes	4.44	Dead	11.17
Negative	PD	1.7	3	56	55	324.67	321	Yes	0.3	Dead	0.62
Negative	PD	4.73	12	223				Yes	6.77	Dead	7.82
Positive	PR	0.62	4	30				Yes	17.05	Alive	33.51
Positive	PR	3.27	7	134	9	262.33	105	Yes	6.9	Alive	40.51
Negative	PD	0.34	2	20	20	1489	1166.33	Yes	1.81	Dead	16.62
Positive	PR	3.06	8	145	5	1565.67	305.33	Yes	21.36	Alive	40.48
Negative	PR	2.92	17					Yes	5.29	Dead	28.22
Positive	PD	1.4	7	66				Yes	4.44	Dead	13.7
Positive	CR	5.59	8	238				No	26.64	Alive	35.25
Negative	SD	3.88	9	177				Yes	10.84	Dead	10.84
Negative	PD	1.75	8	91				Yes	2	Dead	9.86
Negative	SD	1.68	9	68				Yes	8.18	Dead	22.54
Positive	PD	0.59	7	35				Yes	2.53	Dead	7.1
Negative	SD	2.03	5	103				Yes	2.69	Dead	27.01
Negative	PR	4.13	12	162				Yes	14.62	Dead	31.51
Negative	PD	16.65	56	758				Yes	1.22	Dead	2.5
Positive	PD	1.37	2	43				Yes	1.68	Alive	31.93
Positive	PD	4.78	6	220				Yes	1.45	Dead	1.87
Negative	SD	0	3					Yes	8.54	Dead	8.54

## Sheet: Figure 5A–D
Visit https://github.com/mgolkaram/Clinical-and-Genomic-Determinants-of-Immunotherapy-Response-in-Head-and-Neck-Squamous-Cell-Carcinoma for R code that can be used with data below to generate Figures 5A–D.
TP53	PIK3CA	PDL1	del9q34.3	MET.amp	Smoking_Signature	APOBEC_Signature	nonsyn.TMB	Indel_load	Age_at_IO_start	GENDER	ECOG	AUTOIMMUNE_DISEASES	METASTATIC_VS_RECURRENT	Neut*Mono/Lymp	Platelets	Albumin	INFECTION_DURING_IO	ANTIBIOTICS	PRIMARY_TUMOR_SITE	HLALOH	del9p	AnyVirus	Response	PFS	Progression	OS	Overall_Survival_Event	Set
wt	wt	-1	Yes	Yes	Yes	Yes	1.2	6	56-60	Female	1	No	Metastatic	4.6	254	4.1	Yes	Yes	Oral Cavity	Yes	No	Negative	No	3.68	Yes	Dead	29.93	Training
wt	wt	1	No	No	No	Yes	2.24	6	66-70	Male	1	No	Metastatic	0.67	202	4.4	No	No	Oropharynx	No	No	Positive	No	3.48	Yes	Alive	10.09	Training
wt	wt	1	No	Yes	No	Yes	3.83	16	56-60	Male	0	No	Metastatic	1.55	253	3.7	Yes	Yes	Oropharynx	Yes	No	Positive	No	1.12	Yes	Dead	34.83	Test
wt	wt	0	No	No	Yes	Yes	3.04	16	51-55	Male	1	No	Metastatic	9.3	396	4.5	Yes	Yes	Oral Cavity	Yes	No	Negative	No	1.71	Yes	Dead	5.91	Training
wt	wt	1	No	No	No	Yes	3.93	10	76-80	Male	0	No	Metastatic	2.24	194	3.9	No	No	Sinonasal	No	No	Positive	Yes	24.28	Yes	Alive	77.54	Training
mut	wt	0	No	No	No	Yes	1.43	9	36-40	Female	1	No	Metastatic	9.75	539	4.2	No	No	Oral Cavity	No	No	Negative	No	0.33	Yes	Dead	0.33	Test
mut	wt	0	Yes	No	Yes	No	4.07	8	61-65	Male	1	No	Metastatic	26.78	666	3.4	No	No	Larynx	No	No	Negative	No	3.22	Yes	Dead	4.27	Training
mut	mut	0	No	No	Yes	No	1.55	12	46-50	Male	1	No	Metastatic	3.71	356	3.9	Yes	Yes	Oral Cavity	No	No	Negative	No	4.99	Yes	Dead	10.25	Training
wt	wt	0	No	No	No	Yes	0.96	4	61-65	Male	1	No	Metastatic	0.71	140	4.2	No	No	Oropharynx	No	No	Positive	No	1.15	Yes	Dead	10.78
wt	wt	0	No	No	No	Yes	2.05	7	51-55	Male	2	No	Metastatic	4.2	305	3.8	No	No	Oropharynx	Yes	No	Positive	No	3.25	Yes	Dead	8.05	Training
wt	wt	0	No	No	Yes	Yes	1.77	5	76-80	Male	1	No	Metastatic	1.24	197	3.6	Yes	Yes	Sinonasal	No	No	Negative	No	8.71	Yes	Dead	25	Training
wt	wt	0	No	No	Yes	No	1.4	9	61-65	Male	0	No	Metastatic	11.9	328	3.9	No	No	Nasopharynx	No	No	Positive	No	3.58	Yes	Dead	6.54	Test
wt	wt	0	No	No	Yes	No	1.77	13	31-35	Male	1	No	Metastatic	2.21	279	4.5	No	No	Sinonasal	No	No	Negative	No	2.07	Yes	Dead	10.32	Test
mut	wt	-1	No	Yes	Yes	No	9.09	16	51-55	Female	0	No	Metastatic	3.76	255	4.1	Yes	Yes	Larynx	Yes	Yes	Negative	No	1.74	Yes	Dead	27.86	Training
wt	wt	0	No	No	Yes	No	1.71	18	36-40	Female	2	No	Metastatic	2.94	333	3.2	Yes	Yes	Nasopharynx	No	No	Negative	No	7.79	Yes	Dead	10.02	Training
wt	wt	0	No	No	Yes	No	0.87	10	51-55	Male	2	No	Metastatic	24.12	220	3.2	No	No	Nasopharynx	No	No	Positive	No	0.99	Yes	Dead	0.99	Test
wt	wt	-1	No	No	No	Yes	5.69	14	46-50	Male	2	No	Metastatic	13.6	339	4	Yes	Yes	Oropharynx	Yes	Yes	Positive	No	1.94	Yes	Dead	5.03	Training
wt	wt	0	No	No	Yes	No	0.92	11	66-70	Female	1	No	Metastatic	0.4	112	4.2	No	No	Oropharynx	No	No	Positive	No	2.04	Yes	Dead	20.17	Training
wt	wt	0	No	No	Yes	No	0.24	2	16-20	Female	1	No	Metastatic				No	No	Sinonasal	No	No	Negative	Yes	37.98	Yes	Alive	61.4
mut	wt	1	No	No	Yes	No	1.97	7	41-45	Male	1	No	Metastatic	16.65	107	3.4	No	No	Oropharynx	No	No	Positive	No	0.85	Yes	Dead	0.85	Test
wt	mut	0	No	No	No	Yes	2.43	4	66-70	Male	0	No	Metastatic				No	No	Oropharynx	No	No	Positive	No	4.86	Yes	Dead	20.24
wt	wt	0	No	No	Yes	No	0.06	1	56-60	Male	1	No	Metastatic	2	304	4	Yes	Yes	Oropharynx	No	No	Positive	Yes	15.01	Yes	Dead	34.4	Test
wt	wt	0	No	No	Yes	No	1.39	10	56-60	Male	0	No	Metastatic	3.6	301	4.3	Yes	Yes	Oropharynx	Yes	No	Positive	Yes	11.53	Yes	Dead	33.05	Test
mut	wt	1	No	Yes	No	Yes	8.43	31	61-65	Male	1	Yes	Non-metastatic	2.53	266	4	Yes	Yes	Oral Cavity	Yes	No	Negative	No	2.99	Yes	Dead	6.54	Test
mut	mut	-1	Yes	No	Yes	No	6.92	19	61-65	Male	0	No	Metastatic	10.63	370	4	Yes	Yes	Larynx	No	Yes	Negative	No	0.23	Yes	Alive	17.45	Test
wt	mut	0	No	No	No	Yes	1.64	4	71-75	Female	1	No	Metastatic	1.2	272	4.4	No	No	Oropharynx	No	No	Positive	No	1.84	Yes	Dead	9.33	Training
wt	wt	0	No	No	No	Yes	3.51	11	56-60	Male	0	No	Metastatic	5.47	195	4	Yes	Yes	Oropharynx	Yes	No	Positive	Yes	19.98	Yes	Dead	28.29	Training
mut	wt	0	No	No	No	Yes	4.28	8	66-70	Male	1	No	Metastatic	2.71	266	3.9	No	No	Oral Cavity	No	No	Negative	No	14.75	Yes	Dead	24.25	Training
mut	wt	1	No	No	Yes	Yes	2.05	12	46-50	Male	0	No	Metastatic	2.33	221	4.7	No	No	Oral Cavity	No	No	Negative	No	1.77	Yes	Dead	11.63	Training
mut	wt	0	No	No	Yes	No	3.85	11	26-30	Female	1	No	Non-metastatic	11.85	341	3.7	Yes	Yes	Oral Cavity	No	No	Negative	No	4.07	Yes	Dead	15.44	Training
wt	wt	-1	No	Yes	Yes	No	9.73	31	61-65	Male	0	No	Non-metastatic	3.22	288	3.9	Yes	Yes	Larynx	Yes	Yes	Negative	No	4.8	Yes	Dead	11.07	Training
wt	mut	1	No	No	No	Yes	3.55	9	66-70	Male	0	No	Metastatic	0.83	170	4.4	No	No	Oropharynx	Yes	No	Positive	Yes	55.85	No	Alive	55.98	Training
mut	wt	-1	No	No	Yes	No	3.28	11	61-65	Male	1	No	Metastatic	2.6	276	4.3	No	No	Nasopharynx	No	No	Positive	No	1.61	Yes	Dead	3.75	Training
wt	mut	0	Yes	No	No	No	1.65	9	51-55	Male	0	No	Metastatic	1.48	184	4.9	No	No	Oropharynx	Yes	No	Positive	No	4.96	Yes	Dead	57.76	Training
wt	wt	0	No	Yes	No	Yes	1.73	0	51-55	Male	1	Yes	Metastatic	23.98	565	3.7	Yes	Yes	Oropharynx	No	No	Positive	No	1.05	Yes	Dead	1.58	Training
wt	wt	0	No	No	Yes	Yes	2.53	10	51-55	Male	1	No	Metastatic	4.25	366	4	No	No	Oropharynx	No	No	Positive	No	2.04	Yes	Dead	11.37	Training
mut	wt	-1	No	No	Yes	No	4.88	18	51-55	Male	1	No	Metastatic	11.4	423	3.6	Yes	Yes	Oral Cavity	No	Yes	Negative	No	1.77	Yes	Dead	5.19	Test
mut	wt	-1	No	No	Yes	No	5.05	14	66-70	Male	0	No	Metastatic	1.05	155	4.4	Yes	Yes	Larynx	No	No	Negative	Yes	8.97	Yes	Dead	28.78	Training
wt	wt	0	No	No	Yes	No	2.11	5	61-65	Male	1	No	Metastatic	1.2	179	4.4	No	No	Oropharynx	No	No	Positive	No	1.87	Yes	Dead	8.44	Test
mut	wt	0	No	Yes	Yes	Yes	3.35	8	76-80	Female	1	No	Metastatic	12.9	386	3.7	Yes	Yes	Hypopharynx	No	No	Negative	No	0.43	Yes	Dead	1.54	Training
mut	wt	1	No	Yes	Yes	No	5.45	14	36-40	Male	1	No	Metastatic	14	592	3.6	Yes	Yes	Larynx	No	No	Negative	No	0.56	Yes	Dead	1.84	Training
mut	mut	0	No	No	No	Yes	4.56	4	31-35	Female	1	No	Metastatic	4.13	408	4.2	No	No	Oropharynx	Yes	No	Positive	No	6.34	Yes	Dead	25.3	Test
mut	wt	-1	No	No	No	No	20.33	13	76-80	Male	0	Yes	Metastatic	4.43	134	3.4	No	No	Oropharynx	Yes	No	Negative	No	2.04	Yes	Dead	7.92	Training
wt	wt	-1	Yes	No	Yes	No	1.78	6	71-75	Male	1	No	Metastatic	6.08	344	4.2	No	No	Oropharynx	Yes	No	Positive	No	1.81	Yes	Dead	2.5	Training
wt	mut	0	Yes	Yes	No	Yes	4.38	8	61-65	Male	0	No	Metastatic	3.47	346	4.3	No	No	Oropharynx	Yes	No	Positive	No	1.74	Yes	Dead	5.26	Test
mut	mut	1	No	No	Yes	Yes	8.21	20	66-70	Male	1	No	Metastatic	2	345	4.3	Yes	Yes	Larynx	No	No	Negative	Yes	25.53	Yes	Dead	48.26	Test
wt	wt	0	No	No	Yes	No	2.97	6	56-60	Male	1	No	Metastatic	14.8	338	3.5	Yes	Yes	Larynx	No	No	Negative	No	2.14	Yes	Dead	4.86	Training
wt	wt	0	No	No	No	Yes	1.76	5	56-60	Male	1	No	Metastatic	13.8	362	4	No	No	Oral Cavity	No	No	Negative	No	0.99	Yes	Dead	10.55	Training
mut	wt	-1	No	Yes	Yes	No	1.58	6	76-80	Male	1	No	Metastatic	7.07	248	3.4	No	No	Sinonasal	No	Yes	Negative	No	1.02	Yes	Dead	1.18	Test
wt	mut	0	No	No	No	Yes	7.18	16	61-65	Male	2	No	Metastatic	1.69	167	4	Yes	Yes	Oropharynx	No	No	Positive	Yes	12.52	Yes	Dead	31.15	Test
wt	wt	0	No	Yes	No	No	1.56	8	51-55	Male	0	No	Metastatic	3.2	158	4.4	Yes	Yes	Oropharynx	Yes	No	Positive	No	1.38	Yes	Dead	1.91	Training
mut	wt	-1	Yes	Yes	Yes	No	9.31	31	66-70	Male	1	No	Metastatic	2.7	293	3.7	No	No	Oral Cavity	Yes	Yes	Negative	No	1.64	Yes	Dead	9.03	Training
wt	mut	1	No	Yes	No	No	52.25	724	36-40	Female	2	No	Non-metastatic	12.6	362	3.8	Yes	Yes	Nasopharynx	No	No	Positive	Yes	61.67	No	Alive	61.67	Training
wt	wt	0	No	No	No	Yes	0.12	1	56-60	Male	0	No	Metastatic	1.6	232	4.2	Yes	Yes	Oropharynx	No	No	Positive	No	5.32	Yes	Dead	29.21	Test
wt	mut	1	No	No	Yes	Yes	2.91	19	76-80	Male	1	No	Non-metastatic	3.69	406	3	No	No	Sinonasal	Yes	No	Negative	No	12.62	Yes	Dead	15.41	Test
wt	wt	1	Yes	Yes	Yes	Yes	1.85	16	61-65	Male	0	No	Metastatic	2.67	271	4.2	No	No	Oropharynx	No	No	Positive	No	1.18	Yes	Dead	1.54	Training
mut	wt	-1	No	No	Yes	No	3.21	8	46-50	Male	1	No	Metastatic	4.07	352	3.9	No	No	Oropharynx	No	No	Negative	No	1.22	Yes	Dead	6.93	Test
wt	wt	0	No	Yes	No	Yes	5.19	13	61-65	Male	0	No	Metastatic	1.93	215	3.9	Yes	Yes	Oropharynx	Yes	No	Positive	Yes	64.13	No	Alive	64.13	Training
mut	wt	-1	No	No	Yes	No	3.28	13	56-60	Female	0	No	Metastatic	9.22	643	4.2	Yes	Yes	Larynx	No	Yes	Negative	No	1.74	Yes	Dead	2	Test
wt	wt	0	No	No	Yes	No	0.9	14	66-70	Male	0	No	Metastatic	1.73	235	4.3	No	No	Oropharynx	No	No	Positive	No	1.38	Yes	Dead	13.9	Training
wt	mut	0	No	No	No	Yes	11	6	61-65	Male	0	No	Metastatic	3.22	174	4	No	No	Oropharynx	Yes	No	Positive	Yes	41.4	No	Alive	41.4	Test
wt	wt	1	No	Yes	No	Yes	4.1	12	76-80	Male	1	No	Metastatic	1.24	300	3.5	Yes	Yes	Oropharynx	Yes	No	Positive	Yes	9.1	Yes	Dead	33.28	Training
wt	wt	1	No	No	No	Yes	0.96	9	66-70	Male	0	No	Metastatic	7.6	239	4.2	No	No	Oropharynx	Yes	No	Positive	No	10.81	Yes	Dead	15.54	Training
mut	mut	0	No	No	Yes	No	6.08	17	66-70	Male	0	No	Non-metastatic	1.93	111	4.1	Yes	Yes	Sinonasal	No	No	Negative	No	1.58	Yes	Dead	8.08	Training
wt	wt	-1	No	No	No	Yes	2.2	11	66-70	Female	1	No	Metastatic	11.9	229	4	Yes	Yes	Nasopharynx	No	No	Negative	Yes	11.04	Yes	Dead	13.8	Training
mut	wt	0	Yes	No	Yes	No	2.69	9	51-55	Male	0	No	Metastatic	2.05	101	3.2	No	No	Hypopharynx	No	No	Negative	No	1.38	Yes	Dead	1.77	Training
wt	wt	0	No	Yes	No	No	1.02	6	61-65	Male	0	No	Metastatic	4.65	249	4.1	No	No	Oropharynx	No	No	Positive	No	1.41	Yes	Dead	14.26	Test
wt	mut	0	No	No	No	Yes	3.77	17	71-75	Male	0	No	Metastatic	3.92	203	4.1	Yes	Yes	Larynx	No	No	Positive	No	14.13	Yes	Dead	34.99	Training
wt	mut	-1	Yes	No	No	Yes	8.06	17	61-65	Male	0	No	Metastatic	11.33	219	4	No	No	Oropharynx	No	No	Positive	Yes	58.18	No	Alive	59.1	Training
mut	wt	1	No	No	Yes	No	4.03	3	51-55	Female	1	No	Non-metastatic	10.4	239	3.7	Yes	Yes	Oral Cavity	No	No	Negative	Yes	16.26	Yes	Dead	44.45	Training
wt	mut	0	No	No	No	Yes	3.69	7	66-70	Female	0	No	Metastatic	0.52	200	4.4	No	No	Oropharynx	No	No	Positive	No	3.71	Yes	Alive	7.16	Training
wt	wt	0	No	No	Yes	Yes	0.8	6	51-55	Male	0	No	Metastatic	3.21	195	4.6	No	No	Nasopharynx	No	No	Positive	No	1.91	Yes	Dead	28.98	Training
mut	wt	1	No	No	Yes	No	3.75	18	71-75	Female	1	No	Metastatic	2.16	170	3.9	No	No	Larynx	Yes	No	Negative	Yes	54.83	No	Alive	54.83	Training
wt	wt	1	No	Yes	Yes	No	2.01	9	61-65	Male	1	No	Metastatic	11	340	3.5	No	No	Oral Cavity	Yes	No	Positive	No	1.28	Yes	Dead	46.39	Training
wt	wt	0	No	No	Yes	Yes	3.21	12	36-40	Male	2	No	Metastatic	21.35	308	3.4	No	No	Sinonasal	No	No	Positive	No	1.35	Yes	Dead	9.46	Training
wt	wt	0	No	No	Yes	No	1.4	6	46-50	Female	1	No	Metastatic	2.96	178	4	No	No	Oral Cavity	No	No	Negative	No	1.61	Yes	Dead	51.12	Training
wt	wt	-1	No	Yes	Yes	No	6.48	24	56-60	Female	0	Yes	Metastatic	2.32	182	3.7	Yes	Yes	Larynx	No	No	Negative	No	2	Yes	Dead	4.27	Training
wt	wt	0	No	No	No	Yes	2.19	3	76-80	Male	1	No	Metastatic	4.84	183	3.6	No	No	Oropharynx	No	No	Positive	No	2.4	Yes	Dead	16.43	Training
wt	wt	-1	No	No	No	No	11.61	105	66-70	Male	2	No	Metastatic	3.04	335	3.2	No	No	Larynx	Yes	Yes	Negative	No	0.59	Yes	Dead	1.94	Test
mut	wt	1	No	No	Yes	No	3.42	12	26-30	Male	0	No	Metastatic	4.8	299	4.1	No	No	Oral Cavity	No	No	Negative	No	1.77	Yes	Dead	9.89	Training
wt	wt	0	No	No	No	Yes	4.28	5	61-65	Male	2	No	Metastatic	2.28	325	3.6	No	No	Oropharynx	No	No	Positive	No	2.04	Yes	Dead	3.45	Training
mut	wt	-1	Yes	Yes	Yes	Yes	6.64	10	76-80	Male	1	No	Metastatic	8.57	274	3.5	No	No	Oropharynx	Yes	No	Negative	No	1.61	Yes	Dead	5.09	Training
mut	wt	-1	Yes	No	Yes	Yes	2.39	7	46-50	Male	2	No	Metastatic	19.67	312	2.8	Yes	Yes	Oral Cavity	No	No	Negative	No	1.22	Yes	Dead	1.51	Training
wt	mut	0	No	No	Yes	No	2.43	7	51-55	Male	0	No	Non-metastatic	7.5	291	3.5	Yes	Yes	Oral Cavity	Yes	No	Negative	No	8.31	Yes	Dead	8.31	Training
mut	wt	-1	No	Yes	Yes	Yes	3.4	16	61-65	Male	1	No	Metastatic	5.17	270	3.5	No	No	Hypopharynx	No	No	Positive	No	6.8	Yes	Dead	9.53	Test
wt	wt	0	No	No	Yes	Yes	5.27	6	46-50	Male	1	No	Metastatic	8.25	209	3.6	No	No	Oropharynx	No	No	Positive	No	5.03	Yes	Dead	8.71	Training
mut	wt	0	No	No	No	Yes	7.57	13	66-70	Female	1	No	Non-metastatic	39.25	357	3.4	Yes	Yes	Oral Cavity	Yes	No	Negative	No	0.56	Yes	Dead	1.58	Training
wt	wt	1	No	Yes	No	Yes	3.25	16	66-70	Male	0	No	Metastatic	4.21	234	4	No	No	Hypopharynx	No	No	Positive	No	1.84	Yes	Dead	14.13	Test
mut	wt	0	No	No	Yes	Yes	9.3	34	66-70	Female	1	No	Metastatic	2.23	248	3.4	Yes	Yes	Sinonasal	Yes	No	Positive	No	3.98	Yes	Dead	12.62	Training
wt	wt	1	No	Yes	No	No	1.73	6	61-65	Male	1	No	Metastatic	0.66	213	3.9	No	No	Nasopharynx	No	No	Positive	Yes	30.39	Yes	Dead	65.18	Test
wt	wt	0	No	No	Yes	Yes	1.7	10	51-55	Female	0	No	Metastatic	6.91	329	4.5	No	No	Nasopharynx	No	No	Positive	Yes	59.79	No	Alive	60.45	Training
wt	wt	0	No	No	Yes	Yes	3.04	14	61-65	Male	0	No	Metastatic	1.3	344	3.8	Yes	Yes	Oropharynx	No	No	Positive	No	1.61	Yes	Dead	6.7	Training
wt	wt	0	No	Yes	Yes	No	1.3	19	51-55	Male	1	No	Non-metastatic	8.8	279	4	No	No	Nasopharynx	No	Yes	Positive	No	1.97	Yes	Dead	2.4	Training
mut	mut	0	No	No	Yes	Yes	4.72	20	66-70	Female	1	No	Metastatic	2.21	532	3.9	No	No	Larynx	No	No	Negative	No	1.38	Yes	Dead	4.99	Training
wt	wt	0	No	No	No	Yes	3.8	5	61-65	Male	1	No	Metastatic	2.13	186	4	No	No	Oropharynx	Yes	No	Positive	No	1.84	Yes	Dead	11.3	Training
mut	wt	-1	No	Yes	Yes	No	3.69	5	66-70	Male	1	No	Non-metastatic	0.93	391	3.8	No	No	Multiple sites	No	No	Negative	No	3.48	Yes	Dead	5.78	Training
mut	mut	0	No	No	Yes	Yes	6.09	23	56-60	Male	1	No	Metastatic	3.73	337	3.4	No	No	Oral Cavity	No	No	Negative	No	0.82	Yes	Dead	0.82	Training
wt	wt	0	No	No	No	Yes	4.91	4	71-75	Male	1	No	Metastatic	13.3	280	4.1	No	No	Oropharynx	No	No	Positive	No	2.04	Yes	Dead	10.87	Test
mut	mut	-1	No	No	Yes	Yes	4.27	6	56-60	Male	1	No	Non-metastatic	1.2	105	3.9	No	No	Oral Cavity	No	No	Negative	No	6.05	Yes	Dead	12.71	Training
wt	wt	-1	Yes	No	Yes	Yes	1.11	5	66-70	Female	0	No	Metastatic	1.55	286	4.4	No	No	Nasopharynx	No	No	Negative	No	1.64	Yes	Dead	19.58	Training
mut	wt	-1	No	No	Yes	No	1.92	13	66-70	Male	2	No	Non-metastatic	32.1	253	3.4	No	No	Oral Cavity	Yes	Yes	Negative	No	0.85	Yes	Dead	0.85	Training
wt	wt	0	No	No	Yes	No	3.01	18	51-55	Male	1	No	Non-metastatic	3.58	220	3.5	No	No	Nasopharynx	No	No	Positive	No	0.76	Yes	Dead	34	Test
wt	wt	0	No	No	No	Yes	2.78	9	66-70	Male	1	No	Metastatic	0.75	158	4	No	No	Oropharynx	No	No	Positive	Yes	13.6	Yes	Dead	24.18	Training
wt	wt	0	No	Yes	Yes	No	11.43	25	71-75	Male	1	No	Metastatic	5.2	174	2.7	No	No	Larynx	No	No	Negative	Yes	5.19	Yes	Dead	5.19	Test
wt	wt	1	No	No	No	Yes	4.75	8	61-65	Male	1	No	Non-metastatic	6.9	338	3.4	No	No	Oral Cavity	Yes	No	Negative	Yes	46.06	No	Alive	48.1	Training
wt	wt	1	No	No	No	Yes	0.83	7	56-60	Male	1	No	Metastatic	6.44	294	3.8	No	No	Oropharynx	Yes	No	Positive	No	0.85	Yes	Dead	1.94	Training
wt	wt	0	No	No	Yes	No	2.24	11	56-60	Male	0	Yes	Metastatic	2.42	216	4.4	No	No	Oropharynx	No	No	Positive	No	1.38	Yes	Dead	21.65	Test
mut	wt	0	No	No	No	Yes	4.61	6	61-65	Male	1	No	Non-metastatic	8.96	226	3	No	No	Oral Cavity	No	No	Negative	No	2.53	Yes	Dead	9.59	Training
wt	wt	-1	No	No	No	Yes	1.77	2	66-70	Male	2	No	Metastatic	1.33	62	3	Yes	Yes	Nasopharynx	Yes	Yes	Positive	No	2.3	Yes	Dead	4.53	Training
wt	wt	0	No	No	Yes	Yes	0.68	4	46-50	Male	0	No	Metastatic	0.89	257	4	No	No	Nasopharynx	No	No	Positive	No	1.94	Yes	Alive	44.25	Training
wt	wt	0	No	No	No	Yes	2.29	3	46-50	Male	0	No	Metastatic	1.07	149	3.8	No	No	Oropharynx	No	No	Positive	Yes	44.09	No	Alive	44.98	Test
wt	wt	0	No	No	No	Yes	6.06	8	66-70	Male	0	No	Metastatic	3.78	266	4.2	No	No	Larynx	No	No	Negative	Yes	10.64	Yes	Alive	49.71	Training
wt	wt	0	No	No	No	Yes	3.43	9	16-20	Male	0	No	Metastatic	2.66	361	3.4	Yes	Yes	Nasopharynx	No	No	Positive	Yes	24.61	Yes	Alive	42.09	Training
mut	wt	1	No	No	No	Yes	4	9	76-80	Male	2	No	Metastatic	19.6	241	3.6	No	No	Oral Cavity	No	No	Negative	Yes	4.44	Yes	Dead	11.17	Training
mut	wt	0	No	No	Yes	Yes	1.7	3	26-30	Male	2	No	Metastatic	80.42	496	3.2	No	Yes	Oral Cavity	No	No	Negative	No	0.3	Yes	Dead	0.62	Training
wt	mut	-1	Yes	No	Yes	Yes	4.73	12	61-65	Male	2	No	Non-metastatic	0.98	128	3.3	No	No	Oral Cavity	No	No	Negative	No	6.77	Yes	Dead	7.82	Test
wt	wt	0	No	No	No	No	0.62	4	56-60	Male	0	No	Metastatic	0.93	102	4.4	No	No	Nasopharynx	No	No	Positive	Yes	17.05	Yes	Alive	33.51	Test
wt	wt	-1	No	Yes	Yes	Yes	3.27	7	61-65	Male	0	No	Metastatic	3.22	203	4.3	No	No	Oropharynx	Yes	Yes	Positive	Yes	6.9	Yes	Alive	40.51	Training
mut	wt	0	No	No	Yes	No	0.34	2	56-60	Female	1	No	Metastatic	2.5	251	4.6	No	No	Oral Cavity	No	No	Negative	No	1.81	Yes	Dead	16.62	Test
wt	wt	1	No	No	No	Yes	3.06	8	76-80	Male	0	No	Metastatic	7.17	146	4.4	No	No	Oropharynx	No	No	Positive	Yes	21.36	Yes	Alive	40.48	Training
mut	wt	0	No	No	Yes	Yes	2.92	17	51-55	Male	1	No	Metastatic	1.59	188	4.4	No	No	Larynx	Yes	No	Negative	Yes	5.29	Yes	Dead	28.22	Test
wt	wt	1	No	No	No	Yes	1.4	7	66-70	Male	1	No	Metastatic	0.35	51	4.1	No	No	Oropharynx	Yes	No	Positive	No	4.44	Yes	Dead	13.7	Training
wt	mut	1	No	Yes	No	Yes	5.59	8	71-75	Male	0	No	Metastatic	2.8	188	3.7	Yes	Yes	Unknown	Yes	No	Positive	Yes	26.64	No	Alive	35.25	Training
mut	wt	0	No	No	Yes	Yes	3.88	9	66-70	Male	0	No	Metastatic	2.13	319	3.8	No	No	Hypopharynx	No	No	Negative	No	10.84	Yes	Dead	10.84	Training
mut	wt	1	No	No	No	No	1.75	8	36-40	Male	0	No	Metastatic	4.83	188	4.5	Yes	Yes	Oral Cavity	No	No	Negative	No	2	Yes	Dead	9.86	Test
mut	wt	1	No	No	No	Yes	1.68	9	66-70	Female	1	No	Non-metastatic	7.83	355	3.9	Yes	Yes	Oral Cavity	No	No	Negative	No	8.18	Yes	Dead	22.54	Training
wt	wt	0	No	No	No	Yes	0.59	7	61-65	Male	0	No	Metastatic	6.83	207	4	No	No	Oropharynx	No	No	Positive	No	2.53	Yes	Dead	7.1	Training
mut	wt	-1	Yes	No	No	Yes	2.03	5	46-50	Male	1	No	Non-metastatic	3.59	236	4.3	No	No	Oral Cavity	No	No	Negative	No	2.69	Yes	Dead	27.01	Test
mut	wt	1	No	No	Yes	Yes	4.13	12	71-75	Male	0	No	Metastatic	2.74	229	4.4	Yes	Yes	Oropharynx	Yes	No	Negative	Yes	14.62	Yes	Dead	31.51	Training
mut	wt	-1	Yes	Yes	Yes	No	16.65	56	51-55	Male	2	No	Non-metastatic	16.31	332	3.7	No	No	Larynx	No	Yes	Negative	No	1.22	Yes	Dead	2.5	Training
wt	wt	0	No	No	Yes	No	1.37	2	61-65	Male	0	No	Metastatic	9.8	139	4.3	No	No	Oropharynx	No	No	Positive	No	1.68	Yes	Alive	31.93	Training
mut	wt	1	No	No	No	Yes	4.78	6	71-75	Male	1	No	Non-metastatic	5.47	232	3.3	No	No	Oropharynx	Yes	No	Positive	No	1.45	Yes	Dead	1.87	Test
wt	wt	0	No	No	Yes	No	0	3	>80	Female	1	No	Non-metastatic	2.54	329	4	No	No	Oral Cavity	No	No	Negative	No	8.54	Yes	Dead	8.54	Training

## Sheet: Figure 6A–D
Age at ICI start	Smoking history	Autoimmune diseases	SIRI	Platelets	ECOG	TMB (Mutations/Mb)	9p loss	9p24.1 SCNA	9q34.3 del	TP53 mut	PIK3CA mut	Best response to ICI	Response to ICI	Clinical benefit from ICI	Progression	Progression free survival (Months)	Vital status	Overall survival (Months)
41-45	Yes	No	2.03	203	1	4.5	No	No	No	mut	wt	PD	No	No	Yes	1.15	Dead	7.36
66-70	No	No	1.7	301	0	1.1	No	No	No	wt	wt	PD	No	No	Yes	1.38	Dead	5.91
51-55	No	Yes	6.5	397	1	3.3	No	No	No	wt	wt	PD	No	No	Yes	1.38	Dead	2.27
66-70	Yes	No	10.3	382	0	2	No	No	No	wt	wt	PD	No	No	Yes	1.58	Dead	7.03
66-70	Yes	No	5.58	341	1	3.9	No	No	No	wt	wt	PD	No	No	Yes	2.2	Dead	2.2
51-55	Yes	No	4.5	217	0	6.9	No	No	No	mut	mut	PD	No	No	Yes	1.61	Dead	5.72
76-80	No	No	1.8	159	0	6.9	No	No	No	wt	wt	PR	Yes	Yes	Yes	20.27	Alive	73.49
31-35	No	No	1.05	170	1	3	No	No	No	wt	wt	PD	No	No	Yes	1.84	Dead	7.62
31-35	Yes	Yes	11.6	190	0	4.9	No	No	No	mut	wt	PD	No	No	Yes	1.18	Dead	2.99
71-75	No	No	2.25	150	1	8.9	No	No	No	mut	mut	PR	Yes	Yes	Yes	4.37	Dead	14.19
76-80	No	No	2.45	399	2	5.9	No	No	No	mut	wt	SD	No	No	Yes	4.37	Dead	4.37
56-60	Yes	No	15.12	495	2	9.8	No	No	No	wt	wt	PD	No	No	Yes	2.1	Dead	2.96
66-70	Yes	No	2	186	1	9.8	No	No	No	mut	wt	PD	No	No	Yes	1.64	Dead	47.38
66-70	Yes	No	2.58	190	0	0	No	No	No	wt	wt	PR	Yes	Yes	Yes	7.26	Dead	8.64
31-35	No	No	11.25	405	0	8.8	No	No	No	mut	wt	PD	No	No	Yes	1.68	Alive	6.21
51-55	No	No	2.93	282	0	1.8	No	No	No	wt	wt	SD	No	No	Yes	5.55	Dead	15.18
76-80	Yes	No	16.5	495	2	8.8	No	No	No	mut	mut	PD	No	No	Yes	1.02	Dead	13.34
71-75	Yes	No	2.73	292	0	4.4	No	No	No	wt	wt	PR	Yes	Yes	No	56.11	Alive	56.11
41-45	No	No	16.61	225	2	0	No	No	No	wt	wt	PD	No	No	Yes	1.81	Dead	3.15
66-70	Yes	No	13.86	371	2	5.3	No	No	No	mut	wt	PD	No	No	Yes	1.51	Dead	1.51
56-60	Yes	No	4	160	0	1.8	No	No	No	mut	wt	PD	No	No	Yes	1.15	Dead	3.15
61-65	Yes	No	1.39	228	1	1.8	No	No	No	wt	wt	PR	Yes	Yes	Yes	13.63	Dead	32.56
61-65	Yes	Yes	20.46	288	1	4.4	No	No	No	wt	wt	PD	No	No	Yes	2.04	Dead	2.92
66-70	Yes	No	3.69	285	1	59.7	No	No	No	wt	mut	CR	Yes	Yes	No	44.91	Alive	45.9
56-60	No	No	7.2	189	2	12.3	No	No	No	mut	wt	PD	No	No	Yes	1.61	Dead	1.61
46-50	No	No	3.84	198	0	7.9	No	No	No	mut	wt	SD	No	No	Yes	5.55	Dead	22.47
61-65	Yes	No	4.91	449	1	17.6	No	No	No	wt	wt	PD	No	No	Yes	2.23	Dead	9.46
>80	Yes	No	2.33	165	0	8.8	No	No	No	wt	wt	PR	Yes	Yes	Yes	16.69	Dead	36.24
66-70	Yes	Yes	48.72	458	2	2.6	No	No	No	mut	wt	SD	No	No	Yes	4.57	Dead	5.82
56-60	Yes	No	9	198	0	10.5	No	No	No	wt	mut	PD	No	No	Yes	1.84	Dead	20.14

## Sheet: Figure 6E–G
SIRI	Smoking Signature	TMB (Mutations/Mb)	Progression	Progression free survival (Months)	Vital Status	Overall survival (Months)
4.6	Yes	1.2	Yes	3.68	Dead	29.93
0.67	No	2.24	Yes	3.48	Alive	10.09
1.55	No	3.83	Yes	1.12	Dead	34.83
9.3	Yes	3.04	Yes	1.71	Dead	5.91
2.24	No	3.93	Yes	24.28	Alive	77.54
9.75	No	1.43	Yes	0.33	Dead	0.33
26.78	Yes	4.07	Yes	3.22	Dead	4.27
3.71	Yes	1.55	Yes	4.99	Dead	10.25
0.71	No	0.96	Yes	1.15	Dead	10.78
4.2	No	2.05	Yes	3.25	Dead	8.05
1.24	Yes	1.77	Yes	8.71	Dead	25
11.9	Yes	1.4	Yes	3.58	Dead	6.54
2.21	Yes	1.77	Yes	2.07	Dead	10.32
3.76	Yes	9.09	Yes	1.74	Dead	27.86
2.94	Yes	1.71	Yes	7.79	Dead	10.02
24.12	Yes	0.87	Yes	0.99	Dead	0.99
13.6	No	5.69	Yes	1.94	Dead	5.03
0.4	Yes	0.92	Yes	2.04	Dead	20.17
	Yes	0.24	Yes	37.98	Alive	61.4
16.65	Yes	1.97	Yes	0.85	Dead	0.85
	No	2.43	Yes	4.86	Dead	20.24
2	Yes	0.06	Yes	15.01	Dead	34.4
3.6	Yes	1.39	Yes	11.53	Dead	33.05
2.53	No	8.43	Yes	2.99	Dead	6.54
10.63	Yes	6.92	Yes	0.23	Alive	17.45
1.2	No	1.64	Yes	1.84	Dead	9.33
5.47	No	3.51	Yes	19.98	Dead	28.29
2.71	No	4.28	Yes	14.75	Dead	24.25
2.33	Yes	2.05	Yes	1.77	Dead	11.63
11.85	Yes	3.85	Yes	4.07	Dead	15.44
3.22	Yes	9.73	Yes	4.8	Dead	11.07
0.83	No	3.55	No	55.85	Alive	55.98
2.6	Yes	3.28	Yes	1.61	Dead	3.75
1.48	No	1.65	Yes	4.96	Dead	57.76
23.98	No	1.73	Yes	1.05	Dead	1.58
4.25	Yes	2.53	Yes	2.04	Dead	11.37
11.4	Yes	4.88	Yes	1.77	Dead	5.19
1.05	Yes	5.05	Yes	8.97	Dead	28.78
1.2	Yes	2.11	Yes	1.87	Dead	8.44
12.9	Yes	3.35	Yes	0.43	Dead	1.54
14	Yes	5.45	Yes	0.56	Dead	1.84
4.13	No	4.56	Yes	6.34	Dead	25.3
4.43	No	20.33	Yes	2.04	Dead	7.92
6.08	Yes	1.78	Yes	1.81	Dead	2.5
3.47	No	4.38	Yes	1.74	Dead	5.26
2	Yes	8.21	Yes	25.53	Dead	48.26
14.8	Yes	2.97	Yes	2.14	Dead	4.86
13.8	No	1.76	Yes	0.99	Dead	10.55
7.07	Yes	1.58	Yes	1.02	Dead	1.18
1.69	No	7.18	Yes	12.52	Dead	31.15
3.2	No	1.56	Yes	1.38	Dead	1.91
2.7	Yes	9.31	Yes	1.64	Dead	9.03
12.6	No	52.25	No	61.67	Alive	61.67
1.6	No	0.12	Yes	5.32	Dead	29.21
3.69	Yes	2.91	Yes	12.62	Dead	15.41
2.67	Yes	1.85	Yes	1.18	Dead	1.54
4.07	Yes	3.21	Yes	1.22	Dead	6.93
1.93	No	5.19	No	64.13	Alive	64.13
9.22	Yes	3.28	Yes	1.74	Dead	2
1.73	Yes	0.9	Yes	1.38	Dead	13.9
3.22	No	11	No	41.4	Alive	41.4
1.24	No	4.1	Yes	9.1	Dead	33.28
7.6	No	0.96	Yes	10.81	Dead	15.54
1.93	Yes	6.08	Yes	1.58	Dead	8.08
11.9	No	2.2	Yes	11.04	Dead	13.8
2.05	Yes	2.69	Yes	1.38	Dead	1.77
4.65	No	1.02	Yes	1.41	Dead	14.26
3.92	No	3.77	Yes	14.13	Dead	34.99
11.33	No	8.06	No	58.18	Alive	59.1
10.4	Yes	4.03	Yes	16.26	Dead	44.45
0.52	No	3.69	Yes	3.71	Alive	7.16
3.21	Yes	0.8	Yes	1.91	Dead	28.98
2.16	Yes	3.75	No	54.83	Alive	54.83
11	Yes	2.01	Yes	1.28	Dead	46.39
21.35	Yes	3.21	Yes	1.35	Dead	9.46
2.96	Yes	1.4	Yes	1.61	Dead	51.12
2.32	Yes	6.48	Yes	2	Dead	4.27
4.84	No	2.19	Yes	2.4	Dead	16.43
3.04	No	11.61	Yes	0.59	Dead	1.94
4.8	Yes	3.42	Yes	1.77	Dead	9.89
2.28	No	4.28	Yes	2.04	Dead	3.45
8.57	Yes	6.64	Yes	1.61	Dead	5.09
19.67	Yes	2.39	Yes	1.22	Dead	1.51
7.5	Yes	2.43	Yes	8.31	Dead	8.31
5.17	Yes	3.4	Yes	6.8	Dead	9.53
8.25	Yes	5.27	Yes	5.03	Dead	8.71
39.25	No	7.57	Yes	0.56	Dead	1.58
4.21	No	3.25	Yes	1.84	Dead	14.13
2.23	Yes	9.3	Yes	3.98	Dead	12.62
0.66	No	1.73	Yes	30.39	Dead	65.18
6.91	Yes	1.7	No	59.79	Alive	60.45
1.3	Yes	3.04	Yes	1.61	Dead	6.7
8.8	Yes	1.3	Yes	1.97	Dead	2.4
2.21	Yes	4.72	Yes	1.38	Dead	4.99
2.13	No	3.8	Yes	1.84	Dead	11.3
0.93	Yes	3.69	Yes	3.48	Dead	5.78
3.73	Yes	6.09	Yes	0.82	Dead	0.82
13.3	No	4.91	Yes	2.04	Dead	10.87
1.2	Yes	4.27	Yes	6.05	Dead	12.71
1.55	Yes	1.11	Yes	1.64	Dead	19.58
32.1	Yes	1.92	Yes	0.85	Dead	0.85
3.58	Yes	3.01	Yes	0.76	Dead	34
0.75	No	2.78	Yes	13.6	Dead	24.18
5.2	Yes	11.43	Yes	5.19	Dead	5.19
6.9	No	4.75	No	46.06	Alive	48.1
6.44	No	0.83	Yes	0.85	Dead	1.94
2.42	Yes	2.24	Yes	1.38	Dead	21.65
8.96	No	4.61	Yes	2.53	Dead	9.59
1.33	No	1.77	Yes	2.3	Dead	4.53
0.89	Yes	0.68	Yes	1.94	Alive	44.25
1.07	No	2.29	No	44.09	Alive	44.98
3.78	No	6.06	Yes	10.64	Alive	49.71
2.66	No	3.43	Yes	24.61	Alive	42.09
19.6	No	4	Yes	4.44	Dead	11.17
80.42	Yes	1.7	Yes	0.3	Dead	0.62
0.98	Yes	4.73	Yes	6.77	Dead	7.82
0.93	No	0.62	Yes	17.05	Alive	33.51
3.22	Yes	3.27	Yes	6.9	Alive	40.51
2.5	Yes	0.34	Yes	1.81	Dead	16.62
7.17	No	3.06	Yes	21.36	Alive	40.48
1.59	Yes	2.92	Yes	5.29	Dead	28.22
0.35	No	1.4	Yes	4.44	Dead	13.7
2.8	No	5.59	No	26.64	Alive	35.25
2.13	Yes	3.88	Yes	10.84	Dead	10.84
4.83	No	1.75	Yes	2	Dead	9.86
7.83	No	1.68	Yes	8.18	Dead	22.54
6.83	No	0.59	Yes	2.53	Dead	7.1
3.59	No	2.03	Yes	2.69	Dead	27.01
2.74	Yes	4.13	Yes	14.62	Dead	31.51
16.31	Yes	16.65	Yes	1.22	Dead	2.5
9.8	Yes	1.37	Yes	1.68	Alive	31.93
5.47	No	4.78	Yes	1.45	Dead	1.87
2.54	Yes	0	Yes	8.54	Dead	8.54

## Sheet: Supplemental Figure 1A, C, E
Viral status	Primary tumor site	TMB (Mutations/Mb)	Response to ICI	Progression	Progression free survival (Months)	Vital Status	Overall survival (Months)	9p del
Negative	Oral Cavity	1.2	No	Yes	3.68	Dead	29.93	No
Positive	Oropharynx	2.24	No	Yes	3.48	Alive	10.09	No
Positive	Oropharynx	3.83	No	Yes	1.12	Dead	34.83	No
Negative	Oral Cavity	3.04	No	Yes	1.71	Dead	5.91	No
Positive	Sinonasal	3.93	Yes	Yes	24.28	Alive	77.54	No
Negative	Oral Cavity	1.43	No	Yes	0.33	Dead	0.33	No
Negative	Larynx	4.07	No	Yes	3.22	Dead	4.27	No
Negative	Oral Cavity	1.55	No	Yes	4.99	Dead	10.25	No
Positive	Oropharynx	0.96	No	Yes	1.15	Dead	10.78	No
Positive	Oropharynx	2.05	No	Yes	3.25	Dead	8.05	No
Negative	Sinonasal	1.77	No	Yes	8.71	Dead	25	No
Positive	Nasopharynx	1.4	No	Yes	3.58	Dead	6.54	No
Negative	Sinonasal	1.77	No	Yes	2.07	Dead	10.32	No
Negative	Larynx	9.09	No	Yes	1.74	Dead	27.86	Yes
Negative	Nasopharynx	1.71	No	Yes	7.79	Dead	10.02	No
Positive	Nasopharynx	0.87	No	Yes	0.99	Dead	0.99	No
Positive	Oropharynx	5.69	No	Yes	1.94	Dead	5.03	Yes
Positive	Oropharynx	0.92	No	Yes	2.04	Dead	20.17	No
Negative	Sinonasal	0.24	Yes	Yes	37.98	Alive	61.4	No
Positive	Oropharynx	1.97	No	Yes	0.85	Dead	0.85	No
Positive	Oropharynx	2.43	No	Yes	4.86	Dead	20.24	No
Positive	Oropharynx	0.06	Yes	Yes	15.01	Dead	34.4	No
Positive	Oropharynx	1.39	Yes	Yes	11.53	Dead	33.05	No
Negative	Oral Cavity	8.43	No	Yes	2.99	Dead	6.54	No
Negative	Larynx	6.92	No	Yes	0.23	Alive	17.45	Yes
Positive	Oropharynx	1.64	No	Yes	1.84	Dead	9.33	No
Positive	Oropharynx	3.51	Yes	Yes	19.98	Dead	28.29	No
Negative	Oral Cavity	4.28	No	Yes	14.75	Dead	24.25	No
Negative	Oral Cavity	2.05	No	Yes	1.77	Dead	11.63	No
Negative	Oral Cavity	3.85	No	Yes	4.07	Dead	15.44	No
Negative	Larynx	9.73	No	Yes	4.8	Dead	11.07	Yes
Positive	Oropharynx	3.55	Yes	No	55.85	Alive	55.98	No
Positive	Nasopharynx	3.28	No	Yes	1.61	Dead	3.75	No
Positive	Oropharynx	1.65	No	Yes	4.96	Dead	57.76	No
Positive	Oropharynx	1.73	No	Yes	1.05	Dead	1.58	No
Positive	Oropharynx	2.53	No	Yes	2.04	Dead	11.37	No
Negative	Oral Cavity	4.88	No	Yes	1.77	Dead	5.19	Yes
Negative	Larynx	5.05	Yes	Yes	8.97	Dead	28.78	No
Positive	Oropharynx	2.11	No	Yes	1.87	Dead	8.44	No
Negative	Hypopharynx	3.35	No	Yes	0.43	Dead	1.54	No
Negative	Larynx	5.45	No	Yes	0.56	Dead	1.84	No
Positive	Oropharynx	4.56	No	Yes	6.34	Dead	25.3	No
Negative	Oropharynx	20.33	No	Yes	2.04	Dead	7.92	No
Positive	Oropharynx	1.78	No	Yes	1.81	Dead	2.5	No
Positive	Oropharynx	4.38	No	Yes	1.74	Dead	5.26	No
Negative	Larynx	8.21	Yes	Yes	25.53	Dead	48.26	No
Negative	Larynx	2.97	No	Yes	2.14	Dead	4.86	No
Negative	Oral Cavity	1.76	No	Yes	0.99	Dead	10.55	No
Negative	Sinonasal	1.58	No	Yes	1.02	Dead	1.18	Yes
Positive	Oropharynx	7.18	Yes	Yes	12.52	Dead	31.15	No
Positive	Oropharynx	1.56	No	Yes	1.38	Dead	1.91	No
Negative	Oral Cavity	9.31	No	Yes	1.64	Dead	9.03	Yes
Positive	Nasopharynx	52.25	Yes	No	61.67	Alive	61.67	No
Positive	Oropharynx	0.12	No	Yes	5.32	Dead	29.21	No
Negative	Sinonasal	2.91	No	Yes	12.62	Dead	15.41	No
Positive	Oropharynx	1.85	No	Yes	1.18	Dead	1.54	No
Negative	Oropharynx	3.21	No	Yes	1.22	Dead	6.93	No
Positive	Oropharynx	5.19	Yes	No	64.13	Alive	64.13	No
Negative	Larynx	3.28	No	Yes	1.74	Dead	2	Yes
Positive	Oropharynx	0.9	No	Yes	1.38	Dead	13.9	No
Positive	Oropharynx	11	Yes	No	41.4	Alive	41.4	No
Positive	Oropharynx	4.1	Yes	Yes	9.1	Dead	33.28	No
Positive	Oropharynx	0.96	No	Yes	10.81	Dead	15.54	No
Negative	Sinonasal	6.08	No	Yes	1.58	Dead	8.08	No
Negative	Nasopharynx	2.2	Yes	Yes	11.04	Dead	13.8	No
Negative	Hypopharynx	2.69	No	Yes	1.38	Dead	1.77	No
Positive	Oropharynx	1.02	No	Yes	1.41	Dead	14.26	No
Positive	Larynx	3.77	No	Yes	14.13	Dead	34.99	No
Positive	Oropharynx	8.06	Yes	No	58.18	Alive	59.1	No
Negative	Oral Cavity	4.03	Yes	Yes	16.26	Dead	44.45	No
Positive	Oropharynx	3.69	No	Yes	3.71	Alive	7.16	No
Positive	Nasopharynx	0.8	No	Yes	1.91	Dead	28.98	No
Negative	Larynx	3.75	Yes	No	54.83	Alive	54.83	No
Positive	Oral Cavity	2.01	No	Yes	1.28	Dead	46.39	No
Positive	Sinonasal	3.21	No	Yes	1.35	Dead	9.46	No
Negative	Oral Cavity	1.4	No	Yes	1.61	Dead	51.12	No
Negative	Larynx	6.48	No	Yes	2	Dead	4.27	No
Positive	Oropharynx	2.19	No	Yes	2.4	Dead	16.43	No
Negative	Larynx	11.61	No	Yes	0.59	Dead	1.94	Yes
Negative	Oral Cavity	3.42	No	Yes	1.77	Dead	9.89	No
Positive	Oropharynx	4.28	No	Yes	2.04	Dead	3.45	No
Negative	Oropharynx	6.64	No	Yes	1.61	Dead	5.09	No
Negative	Oral Cavity	2.39	No	Yes	1.22	Dead	1.51	No
Negative	Oral Cavity	2.43	No	Yes	8.31	Dead	8.31	No
Positive	Hypopharynx	3.4	No	Yes	6.8	Dead	9.53	No
Positive	Oropharynx	5.27	No	Yes	5.03	Dead	8.71	No
Negative	Oral Cavity	7.57	No	Yes	0.56	Dead	1.58	No
Positive	Hypopharynx	3.25	No	Yes	1.84	Dead	14.13	No
Positive	Sinonasal	9.3	No	Yes	3.98	Dead	12.62	No
Positive	Nasopharynx	1.73	Yes	Yes	30.39	Dead	65.18	No
Positive	Nasopharynx	1.7	Yes	No	59.79	Alive	60.45	No
Positive	Oropharynx	3.04	No	Yes	1.61	Dead	6.7	No
Positive	Nasopharynx	1.3	No	Yes	1.97	Dead	2.4	Yes
Negative	Larynx	4.72	No	Yes	1.38	Dead	4.99	No
Positive	Oropharynx	3.8	No	Yes	1.84	Dead	11.3	No
Negative	Multiple sites	3.69	No	Yes	3.48	Dead	5.78	No
Negative	Oral Cavity	6.09	No	Yes	0.82	Dead	0.82	No
Positive	Oropharynx	4.91	No	Yes	2.04	Dead	10.87	No
Negative	Oral Cavity	4.27	No	Yes	6.05	Dead	12.71	No
Negative	Nasopharynx	1.11	No	Yes	1.64	Dead	19.58	No
Negative	Oral Cavity	1.92	No	Yes	0.85	Dead	0.85	Yes
Positive	Nasopharynx	3.01	No	Yes	0.76	Dead	34	No
Positive	Oropharynx	2.78	Yes	Yes	13.6	Dead	24.18	No
Negative	Larynx	11.43	Yes	Yes	5.19	Dead	5.19	No
Negative	Oral Cavity	4.75	Yes	No	46.06	Alive	48.1	No
Positive	Oropharynx	0.83	No	Yes	0.85	Dead	1.94	No
Positive	Oropharynx	2.24	No	Yes	1.38	Dead	21.65	No
Negative	Oral Cavity	4.61	No	Yes	2.53	Dead	9.59	No
Positive	Nasopharynx	1.77	No	Yes	2.3	Dead	4.53	Yes
Positive	Nasopharynx	0.68	No	Yes	1.94	Alive	44.25	No
Positive	Oropharynx	2.29	Yes	No	44.09	Alive	44.98	No
Negative	Larynx	6.06	Yes	Yes	10.64	Alive	49.71	No
Positive	Nasopharynx	3.43	Yes	Yes	24.61	Alive	42.09	No
Negative	Oral Cavity	4	Yes	Yes	4.44	Dead	11.17	No
Negative	Oral Cavity	1.7	No	Yes	0.3	Dead	0.62	No
Negative	Oral Cavity	4.73	No	Yes	6.77	Dead	7.82	No
Positive	Nasopharynx	0.62	Yes	Yes	17.05	Alive	33.51	No
Positive	Oropharynx	3.27	Yes	Yes	6.9	Alive	40.51	Yes
Negative	Oral Cavity	0.34	No	Yes	1.81	Dead	16.62	No
Positive	Oropharynx	3.06	Yes	Yes	21.36	Alive	40.48	No
Negative	Larynx	2.92	Yes	Yes	5.29	Dead	28.22	No
Positive	Oropharynx	1.4	No	Yes	4.44	Dead	13.7	No
Positive	Unknown	5.59	Yes	No	26.64	Alive	35.25	No
Negative	Hypopharynx	3.88	No	Yes	10.84	Dead	10.84	No
Negative	Oral Cavity	1.75	No	Yes	2	Dead	9.86	No
Negative	Oral Cavity	1.68	No	Yes	8.18	Dead	22.54	No
Positive	Oropharynx	0.59	No	Yes	2.53	Dead	7.1	No
Negative	Oral Cavity	2.03	No	Yes	2.69	Dead	27.01	No
Negative	Oropharynx	4.13	Yes	Yes	14.62	Dead	31.51	No
Negative	Larynx	16.65	No	Yes	1.22	Dead	2.5	Yes
Positive	Oropharynx	1.37	No	Yes	1.68	Alive	31.93	No
Positive	Oropharynx	4.78	No	Yes	1.45	Dead	1.87	No
Negative	Oral Cavity	0	No	Yes	8.54	Dead	8.54	No

## Sheet: Supplemental Figure 2A, B
Subtype	Vital Status	Overall survival (Months)
subtype6	Dead	29.93
subtype5	Alive	10.09
subtype4	Dead	34.83
subtype5	Dead	5.91
subtype4	Alive	77.54
subtype1	Dead	0.33
subtype2	Dead	4.27
subtype3	Dead	10.25
subtype5	Dead	10.78
subtype5	Dead	8.05
subtype5	Dead	25
subtype6	Dead	6.54
subtype5	Dead	10.32
subtype3	Dead	27.86
subtype5	Dead	10.02
subtype5	Dead	0.99
subtype4	Dead	5.03
subtype6	Dead	20.17
subtype5	Alive	61.4
subtype1	Dead	0.85
subtype5	Dead	20.24
subtype5	Dead	34.4
subtype6	Dead	33.05
subtype3	Dead	6.54
subtype2	Alive	17.45
subtype5	Dead	9.33
subtype4	Dead	28.29
subtype3	Dead	24.25
subtype1	Dead	11.63
subtype3	Dead	15.44
subtype2	Dead	11.07
subtype5	Alive	55.98
subtype1	Dead	3.75
subtype5	Dead	57.76
subtype5	Dead	1.58
subtype6	Dead	11.37
subtype2	Dead	5.19
subtype2	Dead	28.78
subtype6	Dead	8.44
subtype3	Dead	1.54
subtype3	Dead	1.84
subtype3	Dead	25.3
subtype2	Dead	7.92
subtype6	Dead	2.5
subtype4	Dead	5.26
subtype3	Dead	48.26
subtype5	Dead	4.86
subtype5	Dead	10.55
subtype1	Dead	1.18
subtype5	Dead	31.15
subtype6	Dead	1.91
subtype2	Dead	9.03
subtype4	Alive	61.67
subtype5	Dead	29.21
subtype5	Dead	15.41
subtype6	Dead	1.54
subtype1	Dead	6.93
subtype4	Alive	64.13
subtype1	Dead	2
subtype5	Dead	13.9
subtype4	Alive	41.4
subtype4	Dead	33.28
subtype5	Dead	15.54
subtype3	Dead	8.08
subtype1	Dead	13.8
subtype2	Dead	1.77
subtype6	Dead	14.26
subtype4	Dead	34.99
subtype4	Alive	59.1
subtype3	Dead	44.45
subtype4	Alive	7.16
subtype6	Dead	28.98
subtype3	Alive	54.83
subtype6	Dead	46.39
subtype6	Dead	9.46
subtype5	Dead	51.12
subtype6	Dead	4.27
subtype5	Dead	16.43
subtype2	Dead	1.94
subtype3	Dead	9.89
subtype4	Dead	3.45
subtype2	Dead	5.09
subtype2	Dead	1.51
subtype5	Dead	8.31
subtype2	Dead	9.53
subtype4	Dead	8.71
subtype3	Dead	1.58
subtype4	Dead	14.13
subtype6	Dead	12.62
subtype6	Dead	65.18
subtype6	Alive	60.45
subtype6	Dead	6.7
subtype6	Dead	2.4
subtype3	Dead	4.99
subtype4	Dead	11.3
subtype3	Dead	5.78
subtype3	Dead	0.82
subtype4	Dead	10.87
subtype3	Dead	12.71
subtype1	Dead	19.58
subtype1	Dead	0.85
subtype6	Dead	34
subtype5	Dead	24.18
subtype3	Dead	5.19
subtype3	Alive	48.1
subtype5	Dead	1.94
subtype6	Dead	21.65
subtype3	Dead	9.59
subtype5	Dead	4.53
subtype5	Alive	44.25
subtype5	Alive	44.98
subtype3	Alive	49.71
subtype4	Alive	42.09
subtype3	Dead	11.17
subtype1	Dead	0.62
subtype2	Dead	7.82
subtype5	Alive	33.51
subtype6	Alive	40.51
subtype1	Dead	16.62
subtype4	Alive	40.48
subtype1	Dead	28.22
subtype5	Dead	13.7
subtype4	Alive	35.25
subtype3	Dead	10.84
subtype1	Dead	9.86
subtype1	Dead	22.54
subtype5	Dead	7.1
subtype1	Dead	27.01
subtype3	Dead	31.51
subtype2	Dead	2.5
subtype5	Alive	31.93
subtype4	Dead	1.87
subtype5	Dead	8.54

[truncated: 6 more sheets: Supplemental Figure 2D, F, Supplemental Figure 3A–C, Supplemental Figure 4A–D, Supplementary Figure 5A, B, Supplementary Figure 5C–F, Supplementary Figure 5H]
